# Supplementary material for: ID helix-loop-helix proteins as determinants of cell survival in B-cell chronic lymphocytic leukemia cells in vitro
Source: Mol Cancer. 2015 Feb 3;14(1):30. doi: 10.1186/s12943-014-0286-9 (PMC4320821; doi:10.1186/s12943-014-0286-9)
Supplement: Additional file 3: Table S1. — KEGG pathway enrichment for molecular sub-types identified by consensus clustering. The top 20 pathways that significantly overlap with the gene signature defining each of the 7 molecular sub-type (cluster groups – clu) are shown. [file 12943_2014_286_MOESM3_ESM.xls]

## Sheet: clu_1
KEGG pathway enrichment: cluster1
Gene Set Name	Description	FDR q-value
KEGG_RIBOSOME	Ribosome	7.25e-18
KEGG_SPLICEOSOME	Spliceosome	2.46e-06
KEGG_CELL_CYCLE	Cell cycle	1.24e-05
KEGG_MAPK_SIGNALING_PATHWAY	MAPK signaling pathway	0.000109
KEGG_NON_SMALL_CELL_LUNG_CANCER	Non-small cell lung cancer	0.000943
KEGG_PATHWAYS_IN_CANCER	Pathways in cancer	0.000943
KEGG_WNT_SIGNALING_PATHWAY	Wnt signaling pathway	0.000943
KEGG_NEUROTROPHIN_SIGNALING_PATHWAY	Neurotrophin signaling pathway	0.000943
KEGG_FC_EPSILON_RI_SIGNALING_PATHWAY	Fc epsilon RI signaling pathway	0.000943
KEGG_COLORECTAL_CANCER	Colorectal cancer	0.0012
KEGG_T_CELL_RECEPTOR_SIGNALING_PATHWAY	T cell receptor signaling pathway	0.0012
KEGG_VALINE_LEUCINE_AND_ISOLEUCINE_DEGRADATION	Valine, leucine and isoleucine degradation	0.0012
KEGG_UBIQUITIN_MEDIATED_PROTEOLYSIS	Ubiquitin mediated proteolysis	0.00137
KEGG_PROSTATE_CANCER	Prostate cancer	0.00142
KEGG_ENDOMETRIAL_CANCER	Endometrial cancer	0.00247
KEGG_B_CELL_RECEPTOR_SIGNALING_PATHWAY	B cell receptor signaling pathway	0.00265
KEGG_MELANOGENESIS	Melanogenesis	0.00277
KEGG_TOLL_LIKE_RECEPTOR_SIGNALING_PATHWAY	Toll-like receptor signaling pathway	0.00277
KEGG_DNA_REPLICATION	DNA replication	0.00277
KEGG_NATURAL_KILLER_CELL_MEDIATED_CYTOTOXICITY	Natural killer cell mediated cytotoxicity	0.00409

## Sheet: clu_2
KEGG pathway enrichment: cluster2
Gene Set Name	Description	FDR q-value
KEGG_SYSTEMIC_LUPUS_ERYTHEMATOSUS	Systemic lupus erythematosus	8.15e-08
KEGG_MISMATCH_REPAIR	Mismatch repair	5.92e-05
KEGG_HUNTINGTONS_DISEASE	Huntington's disease	5.92e-05
KEGG_PYRIMIDINE_METABOLISM	Pyrimidine metabolism	0.00011
KEGG_NUCLEOTIDE_EXCISION_REPAIR	Nucleotide excision repair	0.000148
KEGG_PURINE_METABOLISM	Purine metabolism	0.00018
KEGG_UBIQUITIN_MEDIATED_PROTEOLYSIS	Ubiquitin mediated proteolysis	0.000223
KEGG_DNA_REPLICATION	DNA replication	0.000349
KEGG_ENDOCYTOSIS	Endocytosis	0.000495
KEGG_VALINE_LEUCINE_AND_ISOLEUCINE_DEGRADATION	Valine, leucine and isoleucine degradation	0.000913
KEGG_HOMOLOGOUS_RECOMBINATION	Homologous recombination	0.000942
KEGG_ANTIGEN_PROCESSING_AND_PRESENTATION	Antigen processing and presentation	0.000942
KEGG_VIRAL_MYOCARDITIS	Viral myocarditis	0.00166
KEGG_ADHERENS_JUNCTION	Adherens junction	0.00183
KEGG_PARKINSONS_DISEASE	Parkinson's disease	0.00241
KEGG_OXIDATIVE_PHOSPHORYLATION	Oxidative phosphorylation	0.00252
KEGG_MAPK_SIGNALING_PATHWAY	MAPK signaling pathway	0.00254
KEGG_SNARE_INTERACTIONS_IN_VESICULAR_TRANSPORT	SNARE interactions in vesicular transport	0.00255
KEGG_ALZHEIMERS_DISEASE	Alzheimer's disease	0.00255
KEGG_PROSTATE_CANCER	Prostate cancer	0.00372

## Sheet: clu_3
KEGG pathway enrichment: cluster3
Gene Set Name	Description	FDR q-value
KEGG_REGULATION_OF_ACTIN_CYTOSKELETON	Regulation of actin cytoskeleton	4.85e-10
KEGG_FC_GAMMA_R_MEDIATED_PHAGOCYTOSIS	Fc gamma R-mediated phagocytosis	4.86e-09
KEGG_ENDOCYTOSIS	Endocytosis	4.86e-09
KEGG_MAPK_SIGNALING_PATHWAY	MAPK signaling pathway	6.69e-09
KEGG_FOCAL_ADHESION	Focal adhesion	1.01e-07
KEGG_LEUKOCYTE_TRANSENDOTHELIAL_MIGRATION	Leukocyte transendothelial migration	2.61e-07
KEGG_B_CELL_RECEPTOR_SIGNALING_PATHWAY	B cell receptor signaling pathway	1.89e-06
KEGG_CHEMOKINE_SIGNALING_PATHWAY	Chemokine signaling pathway	8.66e-06
KEGG_RENAL_CELL_CARCINOMA	Renal cell carcinoma	8.82e-06
KEGG_MTOR_SIGNALING_PATHWAY	mTOR signaling pathway	8.82e-06
KEGG_CHRONIC_MYELOID_LEUKEMIA	Chronic myeloid leukemia	1.08e-05
KEGG_NEUROTROPHIN_SIGNALING_PATHWAY	Neurotrophin signaling pathway	1.95e-05
KEGG_JAK_STAT_SIGNALING_PATHWAY	Jak-STAT signaling pathway	2.14e-05
KEGG_INSULIN_SIGNALING_PATHWAY	Insulin signaling pathway	3.77e-05
KEGG_PATHWAYS_IN_CANCER	Pathways in cancer	3.77e-05
KEGG_SMALL_CELL_LUNG_CANCER	Small cell lung cancer	0.000219
KEGG_VASCULAR_SMOOTH_MUSCLE_CONTRACTION	Vascular smooth muscle contraction	0.000306
KEGG_LEISHMANIA_INFECTION	Leishmania infection	0.000566
KEGG_VIBRIO_CHOLERAE_INFECTION	Vibrio cholerae infection	0.00106
KEGG_UBIQUITIN_MEDIATED_PROTEOLYSIS	Ubiquitin mediated proteolysis	0.00108

## Sheet: clu_4
KEGG pathway enrichment: cluster4
Gene Set Name	Description	FDR q-value
KEGG_LYSOSOME	Lysosome	7.2e-17
KEGG_HEMATOPOIETIC_CELL_LINEAGE	Hematopoietic cell lineage	3.54e-15
KEGG_CYTOKINE_CYTOKINE_RECEPTOR_INTERACTION	Cytokine-cytokine receptor interaction	3.19e-13
KEGG_LEISHMANIA_INFECTION	Leishmania infection	3.36e-13
KEGG_PATHWAYS_IN_CANCER	Pathways in cancer	2.79e-11
KEGG_CHEMOKINE_SIGNALING_PATHWAY	Chemokine signaling pathway	3.04e-11
KEGG_NATURAL_KILLER_CELL_MEDIATED_CYTOTOXICITY	Natural killer cell mediated cytotoxicity	5.9e-10
KEGG_TOLL_LIKE_RECEPTOR_SIGNALING_PATHWAY	Toll-like receptor signaling pathway	7.72e-09
KEGG_NOD_LIKE_RECEPTOR_SIGNALING_PATHWAY	NOD-like receptor signaling pathway	3.27e-08
KEGG_MAPK_SIGNALING_PATHWAY	MAPK signaling pathway	6.74e-08
KEGG_T_CELL_RECEPTOR_SIGNALING_PATHWAY	T cell receptor signaling pathway	1.24e-07
KEGG_LEUKOCYTE_TRANSENDOTHELIAL_MIGRATION	Leukocyte transendothelial migration	3.36e-07
KEGG_INSULIN_SIGNALING_PATHWAY	Insulin signaling pathway	1.85e-06
KEGG_COMPLEMENT_AND_COAGULATION_CASCADES	Complement and coagulation cascades	9.47e-06
KEGG_ANTIGEN_PROCESSING_AND_PRESENTATION	Antigen processing and presentation	9.47e-06
KEGG_REGULATION_OF_ACTIN_CYTOSKELETON	Regulation of actin cytoskeleton	9.82e-06
KEGG_GRAFT_VERSUS_HOST_DISEASE	Graft-versus-host disease	2.65e-05
KEGG_JAK_STAT_SIGNALING_PATHWAY	Jak-STAT signaling pathway	3.35e-05
KEGG_GLYCOLYSIS_GLUCONEOGENESIS	Glycolysis / Gluconeogenesis	3.35e-05
KEGG_CELL_ADHESION_MOLECULES_CAMS	Cell adhesion molecules (CAMs)	4.6e-05

## Sheet: clu_5
KEGG pathway enrichment: cluster5
Gene Set Name	Description	FDR q-value
KEGG_MAPK_SIGNALING_PATHWAY	MAPK signaling pathway	4.86e-26
KEGG_PATHWAYS_IN_CANCER	Pathways in cancer	6.26e-26
KEGG_SPLICEOSOME	Spliceosome	8.25e-17
KEGG_NEUROTROPHIN_SIGNALING_PATHWAY	Neurotrophin signaling pathway	2.65e-15
KEGG_CYTOKINE_CYTOKINE_RECEPTOR_INTERACTION	Cytokine-cytokine receptor interaction	5.46e-15
KEGG_CHEMOKINE_SIGNALING_PATHWAY	Chemokine signaling pathway	4.11e-13
KEGG_FOCAL_ADHESION	Focal adhesion	4.11e-13
KEGG_ECM_RECEPTOR_INTERACTION	ECM-receptor interaction	5.43e-12
KEGG_RENAL_CELL_CARCINOMA	Renal cell carcinoma	7.26e-12
KEGG_NOD_LIKE_RECEPTOR_SIGNALING_PATHWAY	NOD-like receptor signaling pathway	5.65e-11
KEGG_TGF_BETA_SIGNALING_PATHWAY	TGF-beta signaling pathway	5.86e-11
KEGG_APOPTOSIS	Apoptosis	8.86e-11
KEGG_INSULIN_SIGNALING_PATHWAY	Insulin signaling pathway	1.45e-10
KEGG_CELL_CYCLE	Cell cycle	1.5e-10
KEGG_UBIQUITIN_MEDIATED_PROTEOLYSIS	Ubiquitin mediated proteolysis	1.5e-10
KEGG_ADHERENS_JUNCTION	Adherens junction	1.67e-10
KEGG_CHRONIC_MYELOID_LEUKEMIA	Chronic myeloid leukemia	8.04e-10
KEGG_ACUTE_MYELOID_LEUKEMIA	Acute myeloid leukemia	1.67e-09
KEGG_EPITHELIAL_CELL_SIGNALING_IN_HELICOBACTER_PYLORI_INFECTION	Epithelial cell signaling in Helicobacter pylori infection	1.67e-09
KEGG_PANCREATIC_CANCER	Pancreatic cancer	2.67e-09

## Sheet: clu_6
KEGG pathway enrichment: cluster6
Gene Set Name	Description	FDR q-value
KEGG_PEROXISOME	Peroxisome	5.65e-19
KEGG_VALINE_LEUCINE_AND_ISOLEUCINE_DEGRADATION	Valine, leucine and isoleucine degradation	2.16e-18
KEGG_UBIQUITIN_MEDIATED_PROTEOLYSIS	Ubiquitin mediated proteolysis	3.77e-15
KEGG_PURINE_METABOLISM	Purine metabolism	1.01e-11
KEGG_FATTY_ACID_METABOLISM	Fatty acid metabolism	2.46e-10
KEGG_NUCLEOTIDE_EXCISION_REPAIR	Nucleotide excision repair	4.72e-10
KEGG_CELL_CYCLE	Cell cycle	6.36e-10
KEGG_HOMOLOGOUS_RECOMBINATION	Homologous recombination	6.36e-10
KEGG_B_CELL_RECEPTOR_SIGNALING_PATHWAY	B cell receptor signaling pathway	6.36e-10
KEGG_DNA_REPLICATION	DNA replication	1.85e-09
KEGG_PYRIMIDINE_METABOLISM	Pyrimidine metabolism	8.4e-08
KEGG_PROPANOATE_METABOLISM	Propanoate metabolism	8.4e-08
KEGG_BUTANOATE_METABOLISM	Butanoate metabolism	1.14e-07
KEGG_AMINOACYL_TRNA_BIOSYNTHESIS	Aminoacyl-tRNA biosynthesis	1.14e-07
KEGG_BASE_EXCISION_REPAIR	Base excision repair	1.46e-07
KEGG_SELENOAMINO_ACID_METABOLISM	Selenoamino acid metabolism	6.45e-07
KEGG_WNT_SIGNALING_PATHWAY	Wnt signaling pathway	1.35e-06
KEGG_PRIMARY_IMMUNODEFICIENCY	Primary immunodeficiency	1.39e-06
KEGG_APOPTOSIS	Apoptosis	1.62e-06
KEGG_LYSINE_DEGRADATION	Lysine degradation	1.94e-06

## Sheet: clu_7
KEGG pathway enrichment: cluster7
Gene Set Name	Description	FDR q-value
KEGG_HUNTINGTONS_DISEASE	Huntington's disease	7.7e-24
KEGG_OXIDATIVE_PHOSPHORYLATION	Oxidative phosphorylation	7.22e-21
KEGG_VALINE_LEUCINE_AND_ISOLEUCINE_DEGRADATION	Valine, leucine and isoleucine degradation	7.22e-21
KEGG_PARKINSONS_DISEASE	Parkinson's disease	1.17e-18
KEGG_ALZHEIMERS_DISEASE	Alzheimer's disease	1.17e-18
KEGG_CITRATE_CYCLE_TCA_CYCLE	Citrate cycle (TCA cycle)	6.1e-17
KEGG_LYSOSOME	Lysosome	9.01e-17
KEGG_NATURAL_KILLER_CELL_MEDIATED_CYTOTOXICITY	Natural killer cell mediated cytotoxicity	1.32e-16
KEGG_AMINO_SUGAR_AND_NUCLEOTIDE_SUGAR_METABOLISM	Amino sugar and nucleotide sugar metabolism	5.82e-16
KEGG_REGULATION_OF_ACTIN_CYTOSKELETON	Regulation of actin cytoskeleton	5.82e-16
KEGG_UBIQUITIN_MEDIATED_PROTEOLYSIS	Ubiquitin mediated proteolysis	8.93e-16
KEGG_PEROXISOME	Peroxisome	1.11e-15
KEGG_ANTIGEN_PROCESSING_AND_PRESENTATION	Antigen processing and presentation	5.77e-15
KEGG_B_CELL_RECEPTOR_SIGNALING_PATHWAY	B cell receptor signaling pathway	3.21e-14
KEGG_ENDOCYTOSIS	Endocytosis	7.32e-14
KEGG_PRIMARY_IMMUNODEFICIENCY	Primary immunodeficiency	1.38e-13
KEGG_FATTY_ACID_METABOLISM	Fatty acid metabolism	4.84e-13
KEGG_T_CELL_RECEPTOR_SIGNALING_PATHWAY	T cell receptor signaling pathway	8.14e-12
KEGG_PROTEASOME	Proteasome	8.3e-12
KEGG_LEUKOCYTE_TRANSENDOTHELIAL_MIGRATION	Leukocyte transendothelial migration	1.24e-11
