# Supplementary material for: ID helix-loop-helix proteins as determinants of cell survival in B-cell chronic lymphocytic leukemia cells in vitro
Source: Mol Cancer. 2015 Feb 3;14(1):30. doi: 10.1186/s12943-014-0286-9 (PMC4320821; doi:10.1186/s12943-014-0286-9)
Supplement: Additional file 4: Table S2. — Oncogenic signature enrichment for molecular sub-types identified by consensus clustering. The top 20 oncogenic signatures that significantly overlap with the gene signatures defining each of the 7 molecular sub-type (cluster groups – clu) are shown. [file 12943_2014_286_MOESM4_ESM.xls]

## Sheet: clu_1
Oncogenic signatures cluster1
Gene Set Name	Description	FDR q-value
TBK1.DF_DN	Genes down-regulated in epithelial lung cancer cell lines upon over-expression of an oncogenic form of KRAS [Gene ID=3845] gene and knockdown of TBK1 [Gene ID=29110] gene by RNAi.	2.83e-14
ERB2_UP.V1_DN	Genes down-regulated in MCF-7 cells (breast cancer) positive for ESR1 [Gene ID=2099] and engineered to express ligand-activatable ERBB2 [Gene ID=2064].	2.88e-13
MTOR_UP.N4.V1_DN	Genes up-regulated in CEM-C1 cells (T-CLL) by everolimus [PubChem = 6442177], an mTOR pathway inhibitor.	4.77e-09
EGFR_UP.V1_DN	Genes down-regulated in MCF-7 cells (breast cancer) positive for ESR1 [Gene ID=2099] and engineered to express ligand-activatable EGFR [Gene ID=1956].	4.77e-09
RAF_UP.V1_DN	Genes down-regulated in MCF-7 cells (breast cancer) positive for ESR1 [Gene ID=2099] MCF-7 cells (breast cancer) stably over-expressing constitutively active RAF1 [Gene ID=5894] gene.	1.92e-08
TBK1.DF_UP	Genes up-regulated in epithelial lung cancer cell lines upon over-expression of an oncogenic form of KRAS [Gene ID=3845] gene and knockdown of TBK1 [Gene ID=29110] gene by RNAi.	1.92e-08
MEK_UP.V1_DN	Genes down-regulated in MCF-7 cells (breast cancer) positive for ESR1 [Gene ID=2099] MCF-7 cells (breast cancer) stably over-expressing constitutively active MAP2K1 [Gene ID=5604] gene.	1.92e-08
PIGF_UP.V1_UP	Genes up-regulated in HUVEC cells (endothelium) by treatment with PIGF [Gene ID=5281].	7.37e-08
HOXA9_DN.V1_UP	Genes up-regulated in MOLM-14 cells (AML) with knockdown of HOXA9 [Gene ID=3205] gene by RNAi vs controls.	5.3e-07
LTE2_UP.V1_DN	Genes down-regulated in MCF-7 cells (breast cancer) positive for ESR1 [Gene ID=2099] MCF-7 cells (breast cancer) and long-term adapted for estrogen-independent growth.	5.55e-07
CAMP_UP.V1_DN	Genes down-regulated in primary thyrocyte cultures in response to cAMP signaling pathway activation by thyrotropin (TSH).	6.8e-07
STK33_NOMO_UP	Genes up-regulated in NOMO-1 cells (AML) after knockdown of STK33 [Gene ID=65975] by RNAi.	1.68e-06
KRAS.DF.V1_UP	Genes up-regulated in epithelial lung cancer cell lines over-expressing an oncogenic form of KRAS [Gene ID=3845] gene.	1.88e-06
VEGF_A_UP.V1_DN	Genes down-regulated in HUVEC cells (endothelium) by treatment with VEGFA [Gene ID=7422].	1.88e-06
CSR_EARLY_UP.V1_DN	Genes down-regulated in early serum response of CRL 2091 cells (foreskin fibroblasts).	3.42e-06
RAF_UP.V1_UP	Genes up-regulated in MCF-7 cells (breast cancer) positive for ESR1 [Gene ID=2099] MCF-7 cells (breast cancer) stably over-expressing constitutively active RAF1 [Gene ID=5894] gene.	1.12e-05
GCNP_SHH_UP_EARLY.V1_UP	Genes up-regulated in granule cell neuron precursors (GCNPs) after stimulation with Shh for 3h.	1.33e-05
STK33_UP	Genes up-regulated in NOMO-1 and SKM-1 cells (AML) after knockdown of STK33 [Gene ID=65975] by RNAi.	2.08e-05
E2F1_UP.V1_UP	Genes up-regulated in mouse fibroblasts over-expressing E2F1 [Gene ID=1869] gene.	3.16e-05
PRC2_EDD_UP.V1_DN	Genes down-regulated in TIG3 cells (fibroblasts) upon knockdown of EED [Gene ID=8726] gene.	4.07e-05

## Sheet: clu_2
Oncogenic signatures cluster2
Gene Set Name	Description	FDR q-value
EGFR_UP.V1_DN	Genes down-regulated in MCF-7 cells (breast cancer) positive for ESR1 [Gene ID=2099] and engineered to express ligand-activatable EGFR [Gene ID=1956].	7.6e-15
PRC2_EDD_UP.V1_DN	Genes down-regulated in TIG3 cells (fibroblasts) upon knockdown of EED [Gene ID=8726] gene.	2.93e-12
HOXA9_DN.V1_UP	Genes up-regulated in MOLM-14 cells (AML) with knockdown of HOXA9 [Gene ID=3205] gene by RNAi vs controls.	1.64e-11
MEK_UP.V1_DN	Genes down-regulated in MCF-7 cells (breast cancer) positive for ESR1 [Gene ID=2099] MCF-7 cells (breast cancer) stably over-expressing constitutively active MAP2K1 [Gene ID=5604] gene.	1.64e-11
RAF_UP.V1_UP	Genes up-regulated in MCF-7 cells (breast cancer) positive for ESR1 [Gene ID=2099] MCF-7 cells (breast cancer) stably over-expressing constitutively active RAF1 [Gene ID=5894] gene.	1.12e-10
MTOR_UP.N4.V1_DN	Genes up-regulated in CEM-C1 cells (T-CLL) by everolimus [PubChem = 6442177], an mTOR pathway inhibitor.	2.23e-07
TBK1.DF_DN	Genes down-regulated in epithelial lung cancer cell lines upon over-expression of an oncogenic form of KRAS [Gene ID=3845] gene and knockdown of TBK1 [Gene ID=29110] gene by RNAi.	5.15e-07
TBK1.DF_UP	Genes up-regulated in epithelial lung cancer cell lines upon over-expression of an oncogenic form of KRAS [Gene ID=3845] gene and knockdown of TBK1 [Gene ID=29110] gene by RNAi.	5.35e-07
PIGF_UP.V1_UP	Genes up-regulated in HUVEC cells (endothelium) by treatment with PIGF [Gene ID=5281].	8.35e-07
MEL18_DN.V1_DN	Genes down-regulated in DAOY cells (medulloblastoma) upon knockdown of PCGF2 [Gene ID=7703] gene by RNAi.	1.11e-06
RB_DN.V1_DN	Genes down-regulated in primary keratinocytes from RB1 [Gene ID=5925] skin specific knockout mice.	1.11e-06
VEGF_A_UP.V1_UP	Genes up-regulated in HUVEC cells (endothelium) by treatment with VEGFA [Gene ID=7422].	5.29e-06
ERB2_UP.V1_DN	Genes down-regulated in MCF-7 cells (breast cancer) positive for ESR1 [Gene ID=2099] and engineered to express ligand-activatable ERBB2 [Gene ID=2064].	5.29e-06
CAMP_UP.V1_DN	Genes down-regulated in primary thyrocyte cultures in response to cAMP signaling pathway activation by thyrotropin (TSH).	5.96e-06
LTE2_UP.V1_UP	Genes up-regulated in MCF-7 cells (breast cancer) positive for ESR1 [Gene ID=2099] MCF-7 cells (breast cancer) and long-term adapted for estrogen-independent growth.	1.65e-05
RPS14_DN.V1_UP	Genes up-regulated in CD34+ hematopoietic progenitor cells after knockdown of RPS14 [Gene ID=6208] by RNAi.	1.76e-05
KRAS.DF.V1_UP	Genes up-regulated in epithelial lung cancer cell lines over-expressing an oncogenic form of KRAS [Gene ID=3845] gene.	1.76e-05
ERB2_UP.V1_UP	Genes up-regulated in MCF-7 cells (breast cancer) positive for ESR1 [Gene ID=2099] and engineered to express ligand-activatable ERBB2 [Gene ID=2064].	7.8e-05
RAF_UP.V1_DN	Genes down-regulated in MCF-7 cells (breast cancer) positive for ESR1 [Gene ID=2099] MCF-7 cells (breast cancer) stably over-expressing constitutively active RAF1 [Gene ID=5894] gene.	8.36e-05
RB_P130_DN.V1_DN	Genes down-regulated in primary keratinocytes from RB1 and RBL2 [Gene ID=5925, 5934] skin specific knockout mice.	8.36e-05

## Sheet: clu_3
Oncogenic signatures cluster3
Gene Set Name	Description	FDR q-value
TBK1.DF_UP	Genes up-regulated in epithelial lung cancer cell lines upon over-expression of an oncogenic form of KRAS [Gene ID=3845] gene and knockdown of TBK1 [Gene ID=29110] gene by RNAi.	8.39e-12
HOXA9_DN.V1_UP	Genes up-regulated in MOLM-14 cells (AML) with knockdown of HOXA9 [Gene ID=3205] gene by RNAi vs controls.	3.02e-11
HOXA9_DN.V1_DN	Genes down-regulated in MOLM-14 cells (AML) with knockdown of HOXA9 [Gene ID=3205] gene by RNAi vs controls.	1.41e-08
CAMP_UP.V1_UP	Genes up-regulated in primary thyrocyte cultures in response to cAMP signaling pathway activation by thyrotropin (TSH).	1.6e-08
TGFB_UP.V1_UP	Genes up-regulated in a panel of epithelial cell lines by TGFB1 [Gene ID=7040].	5.08e-08
P53_DN.V1_DN	Genes down-regulated in NCI-60 panel of cell lines with mutated TP53 [Gene ID=7157].	3.08e-07
CSR_EARLY_UP.V1_UP	Genes up-regulated in early serum response of CRL 2091 cells (foreskin fibroblasts).	1.23e-06
RPS14_DN.V1_UP	Genes up-regulated in CD34+ hematopoietic progenitor cells after knockdown of RPS14 [Gene ID=6208] by RNAi.	1.23e-06
SIRNA_EIF4GI_UP	Genes up-regulated in MCF10A cells vs knockdown of EIF4G1 [Gene ID=1981] gene by RNAi.	1.23e-06
E2F1_UP.V1_DN	Genes down-regulated in mouse fibroblasts over-expressing E2F1 [Gene ID=1869] gene.	1.23e-06
MTOR_UP.N4.V1_DN	Genes up-regulated in CEM-C1 cells (T-CLL) by everolimus [PubChem = 6442177], an mTOR pathway inhibitor.	1.23e-06
MTOR_UP.N4.V1_UP	Genes up-regulated in CEM-C1 cells (T-CLL) by everolimus [PubChem = 6442177], an mTOR pathway inhibitor.	1.36e-06
ERB2_UP.V1_DN	Genes down-regulated in MCF-7 cells (breast cancer) positive for ESR1 [Gene ID=2099] and engineered to express ligand-activatable ERBB2 [Gene ID=2064].	1.36e-06
PDGF_ERK_DN.V1_DN	Genes down-regulated in SH-SY5Y cells (neuroblastoma) in response to PDGF [Gene ID=] stimulation after pre-treatment with the ERK inhibitors U0126 and PD98059 [PubChem=3006531, 4713].	1.87e-06
E2F1_UP.V1_UP	Genes up-regulated in mouse fibroblasts over-expressing E2F1 [Gene ID=1869] gene.	4.4e-06
PIGF_UP.V1_UP	Genes up-regulated in HUVEC cells (endothelium) by treatment with PIGF [Gene ID=5281].	4.69e-06
GCNP_SHH_UP_EARLY.V1_DN	Genes down-regulated in granule cell neuron precursors (GCNPs) after stimulation with Shh for 3h.	6.6e-06
CAMP_UP.V1_DN	Genes down-regulated in primary thyrocyte cultures in response to cAMP signaling pathway activation by thyrotropin (TSH).	7.27e-06
IL2_UP.V1_UP	Genes up-regulated in Sez-4 cells (T lymphocyte) that were first starved of IL2 [Gene ID=3558] and then stimulated with IL2 [Gene ID=3558].	2.48e-05
STK33_SKM_UP	Genes up-regulated in SKM-1 cells (AML) after knockdown of STK33 [Gene ID=65975] by RNAi.	2.51e-05

## Sheet: clu_4
Oncogenic signatures cluster4
Gene Set Name	Description	FDR q-value
RPS14_DN.V1_UP	Genes up-regulated in CD34+ hematopoietic progenitor cells after knockdown of RPS14 [Gene ID=6208] by RNAi.	2.56e-55
HOXA9_DN.V1_UP	Genes up-regulated in MOLM-14 cells (AML) with knockdown of HOXA9 [Gene ID=3205] gene by RNAi vs controls.	1.79e-49
STK33_UP	Genes up-regulated in NOMO-1 and SKM-1 cells (AML) after knockdown of STK33 [Gene ID=65975] by RNAi.	2.6e-31
STK33_SKM_UP	Genes up-regulated in SKM-1 cells (AML) after knockdown of STK33 [Gene ID=65975] by RNAi.	2.75e-28
STK33_NOMO_UP	Genes up-regulated in NOMO-1 cells (AML) after knockdown of STK33 [Gene ID=65975] by RNAi.	4.8e-27
EGFR_UP.V1_UP	Genes up-regulated in MCF-7 cells (breast cancer) positive for ESR1 [Gene ID=2099] and engineered to express ligand-activatable EGFR [Gene ID=1956].	3.4e-26
RAF_UP.V1_UP	Genes up-regulated in MCF-7 cells (breast cancer) positive for ESR1 [Gene ID=2099] MCF-7 cells (breast cancer) stably over-expressing constitutively active RAF1 [Gene ID=5894] gene.	5.06e-26
P53_DN.V1_DN	Genes down-regulated in NCI-60 panel of cell lines with mutated TP53 [Gene ID=7157].	1.02e-21
TBK1.DF_UP	Genes up-regulated in epithelial lung cancer cell lines upon over-expression of an oncogenic form of KRAS [Gene ID=3845] gene and knockdown of TBK1 [Gene ID=29110] gene by RNAi.	2.94e-21
MTOR_UP.N4.V1_UP	Genes up-regulated in CEM-C1 cells (T-CLL) by everolimus [PubChem = 6442177], an mTOR pathway inhibitor.	3.63e-17
LTE2_UP.V1_UP	Genes up-regulated in MCF-7 cells (breast cancer) positive for ESR1 [Gene ID=2099] MCF-7 cells (breast cancer) and long-term adapted for estrogen-independent growth.	1.94e-14
KRAS.DF.V1_UP	Genes up-regulated in epithelial lung cancer cell lines over-expressing an oncogenic form of KRAS [Gene ID=3845] gene.	2.55e-14
LEF1_UP.V1_UP	Genes up-regulated in DLD1 cells (colon carcinoma) over-expressing LEF1 [Gene ID=51176].	2.98e-14
MEK_UP.V1_UP	Genes up-regulated in MCF-7 cells (breast cancer) positive for ESR1 [Gene ID=2099] MCF-7 cells (breast cancer) stably over-expressing constitutively active MAP2K1 [Gene ID=5604] gene.	3.11e-14
PRC2_EZH2_UP.V1_DN	Genes down-regulated in TIG3 cells (fibroblasts) upon knockdown of EZH2 [Gene ID=2146] gene.	2.25e-13
IL2_UP.V1_UP	Genes up-regulated in Sez-4 cells (T lymphocyte) that were first starved of IL2 [Gene ID=3558] and then stimulated with IL2 [Gene ID=3558].	1.59e-12
AKT_UP_MTOR_DN.V1_DN	Genes down-regulated by everolimus [PubChem = 6442177] in mouse prostate tissue transgenically expressing human AKT1 gene [Gene ID=207] vs untreated controls.	5.2e-12
CSR_EARLY_UP.V1_UP	Genes up-regulated in early serum response of CRL 2091 cells (foreskin fibroblasts).	5.45e-12
BMI1_DN_MEL18_DN.V1_UP	Genes up-regulated in DAOY cells (medulloblastoma) upon knockdown of BMI1 and PCGF2 [Gene ID=648, 7703] genes by RNAi.	5.45e-12
MEL18_DN.V1_DN	Genes down-regulated in DAOY cells (medulloblastoma) upon knockdown of PCGF2 [Gene ID=7703] gene by RNAi.	7.54e-12

## Sheet: clu_5
Oncogenic signatures cluster5
Gene Set Name	Description	FDR q-value
CSR_EARLY_UP.V1_UP	Genes up-regulated in early serum response of CRL 2091 cells (foreskin fibroblasts).	8.9e-33
STK33_NOMO_UP	Genes up-regulated in NOMO-1 cells (AML) after knockdown of STK33 [Gene ID=65975] by RNAi.	1.2e-30
TBK1.DF_UP	Genes up-regulated in epithelial lung cancer cell lines upon over-expression of an oncogenic form of KRAS [Gene ID=3845] gene and knockdown of TBK1 [Gene ID=29110] gene by RNAi.	1.3e-28
EGFR_UP.V1_UP	Genes up-regulated in MCF-7 cells (breast cancer) positive for ESR1 [Gene ID=2099] and engineered to express ligand-activatable EGFR [Gene ID=1956].	2.46e-26
PIGF_UP.V1_UP	Genes up-regulated in HUVEC cells (endothelium) by treatment with PIGF [Gene ID=5281].	8.86e-25
VEGF_A_UP.V1_DN	Genes down-regulated in HUVEC cells (endothelium) by treatment with VEGFA [Gene ID=7422].	1.24e-24
PDGF_ERK_DN.V1_DN	Genes down-regulated in SH-SY5Y cells (neuroblastoma) in response to PDGF [Gene ID=] stimulation after pre-treatment with the ERK inhibitors U0126 and PD98059 [PubChem=3006531, 4713].	2.71e-23
TGFB_UP.V1_UP	Genes up-regulated in a panel of epithelial cell lines by TGFB1 [Gene ID=7040].	4.97e-23
STK33_UP	Genes up-regulated in NOMO-1 and SKM-1 cells (AML) after knockdown of STK33 [Gene ID=65975] by RNAi.	1.63e-21
ERB2_UP.V1_UP	Genes up-regulated in MCF-7 cells (breast cancer) positive for ESR1 [Gene ID=2099] and engineered to express ligand-activatable ERBB2 [Gene ID=2064].	1.47e-20
IL2_UP.V1_UP	Genes up-regulated in Sez-4 cells (T lymphocyte) that were first starved of IL2 [Gene ID=3558] and then stimulated with IL2 [Gene ID=3558].	1.68e-20
E2F1_UP.V1_DN	Genes down-regulated in mouse fibroblasts over-expressing E2F1 [Gene ID=1869] gene.	1.93e-20
P53_DN.V1_UP	Genes up-regulated in NCI-60 panel of cell lines with mutated TP53 [Gene ID=7157].	1.61e-19
MEK_UP.V1_UP	Genes up-regulated in MCF-7 cells (breast cancer) positive for ESR1 [Gene ID=2099] MCF-7 cells (breast cancer) stably over-expressing constitutively active MAP2K1 [Gene ID=5604] gene.	2.3e-19
PDGF_UP.V1_UP	Genes up-regulated in SH-SY5Y cells (neuroblastoma) in response to PDGF [Gene ID=] stimulation.	3.51e-19
MTOR_UP.N4.V1_UP	Genes up-regulated in CEM-C1 cells (T-CLL) by everolimus [PubChem = 6442177], an mTOR pathway inhibitor.	1.39e-18
IL15_UP.V1_UP	Genes up-regulated in Sez-4 cells (T lymphocyte) that were first starved of IL2 [Gene ID=3558] and then stimulated with IL15 [Gene ID=3600].	3.89e-18
BMI1_DN_MEL18_DN.V1_UP	Genes up-regulated in DAOY cells (medulloblastoma) upon knockdown of BMI1 and PCGF2 [Gene ID=648, 7703] genes by RNAi.	1.54e-17
E2F1_UP.V1_UP	Genes up-regulated in mouse fibroblasts over-expressing E2F1 [Gene ID=1869] gene.	8.38e-17
CYCLIN_D1_KE_.V1_UP	Genes up-regulated in MCF-7 cells (breast cancer) over-expressing a mutant K112E form of CCND1 [Gene ID=595] gene.	6.17e-16

## Sheet: clu_6
Oncogenic signatures cluster6
Gene Set Name	Description	FDR q-value
TBK1.DF_DN	Genes down-regulated in epithelial lung cancer cell lines upon over-expression of an oncogenic form of KRAS [Gene ID=3845] gene and knockdown of TBK1 [Gene ID=29110] gene by RNAi.	4.69e-29
MEK_UP.V1_DN	Genes down-regulated in MCF-7 cells (breast cancer) positive for ESR1 [Gene ID=2099] MCF-7 cells (breast cancer) stably over-expressing constitutively active MAP2K1 [Gene ID=5604] gene.	1.22e-27
TBK1.DF_UP	Genes up-regulated in epithelial lung cancer cell lines upon over-expression of an oncogenic form of KRAS [Gene ID=3845] gene and knockdown of TBK1 [Gene ID=29110] gene by RNAi.	4.47e-25
PIGF_UP.V1_UP	Genes up-regulated in HUVEC cells (endothelium) by treatment with PIGF [Gene ID=5281].	6.04e-23
RB_P107_DN.V1_DN	Genes down-regulated in primary keratinocytes from RB1 and RBL1 [Gene ID=5925, 5933] skin specific knockout mice.	2.64e-19
MTOR_UP.N4.V1_DN	Genes up-regulated in CEM-C1 cells (T-CLL) by everolimus [PubChem = 6442177], an mTOR pathway inhibitor.	9.64e-18
ERB2_UP.V1_DN	Genes down-regulated in MCF-7 cells (breast cancer) positive for ESR1 [Gene ID=2099] and engineered to express ligand-activatable ERBB2 [Gene ID=2064].	1.89e-17
EGFR_UP.V1_DN	Genes down-regulated in MCF-7 cells (breast cancer) positive for ESR1 [Gene ID=2099] and engineered to express ligand-activatable EGFR [Gene ID=1956].	1.9e-14
CSR_EARLY_UP.V1_DN	Genes down-regulated in early serum response of CRL 2091 cells (foreskin fibroblasts).	4.52e-14
STK33_NOMO_DN	Genes down-regulated in NOMO-1 cells (AML) after knockdown of STK33 [Gene ID=65975] by RNAi.	4.27e-13
STK33_DN	Genes down-regulated in NOMO-1 and SKM-1 cells (AML) after knockdown of STK33 [Gene ID=65975] by RNAi.	1.14e-12
VEGF_A_UP.V1_DN	Genes down-regulated in HUVEC cells (endothelium) by treatment with VEGFA [Gene ID=7422].	1.28e-12
LEF1_UP.V1_DN	Genes down-regulated in DLD1 cells (colon carcinoma) over-expressing LEF1 [Gene ID=51176].	3.83e-12
SIRNA_EIF4GI_UP	Genes up-regulated in MCF10A cells vs knockdown of EIF4G1 [Gene ID=1981] gene by RNAi.	1.25e-10
KRAS.DF.V1_UP	Genes up-regulated in epithelial lung cancer cell lines over-expressing an oncogenic form of KRAS [Gene ID=3845] gene.	1.32e-10
LTE2_UP.V1_DN	Genes down-regulated in MCF-7 cells (breast cancer) positive for ESR1 [Gene ID=2099] MCF-7 cells (breast cancer) and long-term adapted for estrogen-independent growth.	1.9e-10
PDGF_ERK_DN.V1_UP	Genes up-regulated in SH-SY5Y cells (neuroblastoma) in response to PDGF [Gene ID=] stimulation after pre-treatment with the ERK inhibitors U0126 and PD98059 [PubChem=3006531, 4713].	2.97e-10
CAMP_UP.V1_UP	Genes up-regulated in primary thyrocyte cultures in response to cAMP signaling pathway activation by thyrotropin (TSH).	2.97e-10
CYCLIN_D1_KE_.V1_DN	Genes down-regulated in MCF-7 cells (breast cancer) over-expressing a mutant K112E form of CCND1 [Gene ID=595] gene.	5.62e-10
DCA_UP.V1_DN	Genes down-regulated in A549 lung carcinoma and M059K glioblastoma cells treated with dichloroacetate [PubChem=6597].	2.11e-09

## Sheet: clu_7
Oncogenic signatures cluster7
Gene Set Name	Description	FDR q-value
TBK1.DF_DN	Genes down-regulated in epithelial lung cancer cell lines upon over-expression of an oncogenic form of KRAS [Gene ID=3845] gene and knockdown of TBK1 [Gene ID=29110] gene by RNAi.	2.84e-33
RB_P107_DN.V1_DN	Genes down-regulated in primary keratinocytes from RB1 and RBL1 [Gene ID=5925, 5933] skin specific knockout mice.	6.5e-27
HOXA9_DN.V1_UP	Genes up-regulated in MOLM-14 cells (AML) with knockdown of HOXA9 [Gene ID=3205] gene by RNAi vs controls.	9.54e-27
CAMP_UP.V1_UP	Genes up-regulated in primary thyrocyte cultures in response to cAMP signaling pathway activation by thyrotropin (TSH).	3.26e-25
PIGF_UP.V1_UP	Genes up-regulated in HUVEC cells (endothelium) by treatment with PIGF [Gene ID=5281].	4.64e-22
MEK_UP.V1_DN	Genes down-regulated in MCF-7 cells (breast cancer) positive for ESR1 [Gene ID=2099] MCF-7 cells (breast cancer) stably over-expressing constitutively active MAP2K1 [Gene ID=5604] gene.	1.43e-21
RPS14_DN.V1_UP	Genes up-regulated in CD34+ hematopoietic progenitor cells after knockdown of RPS14 [Gene ID=6208] by RNAi.	1.34e-19
MTOR_UP.N4.V1_DN	Genes up-regulated in CEM-C1 cells (T-CLL) by everolimus [PubChem = 6442177], an mTOR pathway inhibitor.	5.89e-18
TBK1.DF_UP	Genes up-regulated in epithelial lung cancer cell lines upon over-expression of an oncogenic form of KRAS [Gene ID=3845] gene and knockdown of TBK1 [Gene ID=29110] gene by RNAi.	9.75e-18
SNF5_DN.V1_UP	Genes up-regulated in MEF cells (embryonic fibroblasts) with knockout of SNF5 [Gene ID=6598] gene.	1.03e-15
SIRNA_EIF4GI_UP	Genes up-regulated in MCF10A cells vs knockdown of EIF4G1 [Gene ID=1981] gene by RNAi.	5.76e-15
KRAS.DF.V1_UP	Genes up-regulated in epithelial lung cancer cell lines over-expressing an oncogenic form of KRAS [Gene ID=3845] gene.	1.21e-13
STK33_DN	Genes down-regulated in NOMO-1 and SKM-1 cells (AML) after knockdown of STK33 [Gene ID=65975] by RNAi.	7.47e-13
LTE2_UP.V1_DN	Genes down-regulated in MCF-7 cells (breast cancer) positive for ESR1 [Gene ID=2099] MCF-7 cells (breast cancer) and long-term adapted for estrogen-independent growth.	8.94e-13
CYCLIN_D1_KE_.V1_UP	Genes up-regulated in MCF-7 cells (breast cancer) over-expressing a mutant K112E form of CCND1 [Gene ID=595] gene.	1.4e-12
CYCLIN_D1_UP.V1_DN	Genes down-regulated in MCF-7 cells (breast cancer) over-expressing CCND1 [Gene ID=595] gene.	1.57e-12
HOXA9_DN.V1_DN	Genes down-regulated in MOLM-14 cells (AML) with knockdown of HOXA9 [Gene ID=3205] gene by RNAi vs controls.	2.97e-12
STK33_NOMO_DN	Genes down-regulated in NOMO-1 cells (AML) after knockdown of STK33 [Gene ID=65975] by RNAi.	3.17e-12
CYCLIN_D1_UP.V1_UP	Genes up-regulated in MCF-7 cells (breast cancer) over-expressing CCND1 [Gene ID=595] gene.	3.78e-12
EGFR_UP.V1_DN	Genes down-regulated in MCF-7 cells (breast cancer) positive for ESR1 [Gene ID=2099] and engineered to express ligand-activatable EGFR [Gene ID=1956].	1.33e-11
