# Supplementary material for: ID helix-loop-helix proteins as determinants of cell survival in B-cell chronic lymphocytic leukemia cells in vitro
Source: Mol Cancer. 2015 Feb 3;14(1):30. doi: 10.1186/s12943-014-0286-9 (PMC4320821; doi:10.1186/s12943-014-0286-9)
Supplement: Additional file 5: Table S3. — MIC scores and other metrics from MINE investigation of ID2/ID3-coupled genes in CLL. Gene symbols that are common between the ID2 and ID3 lists are highlighted in yellow. [file 12943_2014_286_MOESM5_ESM.xls]

## Sheet: ID2
Y var	Entrez	Gene_symbol	Gene_name	MIC (strength)	MIC-p^2 (nonlinearity)	MAS (non-monotonicity)	MEV (functionality)	MCN (complexity)	Linear regression (p)
201566_x_at	3398	ID2	inhibitor of DNA binding 2, dominant negative helix-loop-helix protein	0.64562	-0.128304	0.02987	0.64198	5.85798	0.87973
201012_at	301	ANXA1	annexin A1	0.65893	-0.033259	0.08187	0.65548	5.85798	0.831979
213931_at	NA	NA	NA	0.50063	-0.128528	0.0236	0.49685	5.85798	0.793195
204971_at	1475	CSTA	cystatin A (stefin A)	0.51356	-0.079576	0.04547	0.50971	5.85798	0.770153
213915_at	4818	NKG7	natural killer cell group 7 sequence	0.49503	-0.0936368	0.01398	0.49136	5.85798	0.767246
211429_s_at	5265	SERPINA1	serpin peptidase inhibitor, clade A (alpha-1 antiproteinase, antitrypsin), member 1	0.51316	-0.0750512	0.04407	0.50964	5.85798	0.766949
205237_at	2219	FCN1	ficolin (collagen/fibrinogen domain containing) 1	0.49729	-0.0753181	0.02934	0.49396	5.85798	0.756709
218559_s_at	9935	MAFB	v-maf musculoaponeurotic fibrosarcoma oncogene homolog B (avian)	0.49933	-0.0716306	0.04306	0.49531	5.85798	0.755619
203973_s_at	1052	CEBPD	CCAAT/enhancer binding protein (C/EBP), delta	0.45903	-0.10418	0.02478	0.45544	5.85798	0.750473
202833_s_at	5265	SERPINA1	serpin peptidase inhibitor, clade A (alpha-1 antiproteinase, antitrypsin), member 1	0.50371	-0.0519353	0.06578	0.50001	5.85798	0.745416
214181_x_at	7940	LST1	leukocyte specific transcript 1	0.45708	-0.0980217	0.02353	0.45306	5.85798	0.745051
214470_at	3820	KLRB1	killer cell lectin-like receptor subfamily B, member 1	0.48258	-0.0669497	0.02795	0.47832	5.85798	0.741303
202615_at	2776	GNAQ	guanine nucleotide binding protein (G protein), q polypeptide	0.44874	-0.092711	0.02742	0.44475	5.85798	0.735834
210031_at	919	CD247	CD247 molecule	0.48495	-0.0486217	0.03021	0.48053	5.85798	0.73046
209901_x_at	199	AIF1	allograft inflammatory factor 1	0.45601	-0.0771229	0.01972	0.45205	5.85798	0.730159
204655_at	6352	CCL5	chemokine (C-C motif) ligand 5	0.48458	-0.0347382	0.06966	0.4809	5.85798	0.720637
201360_at	1471	CST3	cystatin C	0.44333	-0.0735502	0.01479	0.43928	5.85798	0.718944
1405_i_at	6352	CCL5	chemokine (C-C motif) ligand 5	0.46297	-0.0514062	0.04773	0.45905	5.85798	0.7172
211795_s_at	2533	FYB	FYN binding protein	0.40714	-0.106396	0.01961	0.40356	5.85798	0.716614
214574_x_at	7940	LST1	leukocyte specific transcript 1	0.43277	-0.0782437	0.02825	0.42894	5.85798	0.714852
208146_s_at	54504	CPVL	carboxypeptidase, vitellogenic-like	0.42805	-0.080463	0.03029	0.42391	5.85798	0.713101
204249_s_at	4005	LMO2	LIM domain only 2 (rhombotin-like 1)	0.43571	-0.0685526	0.01081	0.43194	5.85798	0.710114
211582_x_at	7940	LST1	leukocyte specific transcript 1	0.42065	-0.0818809	0.02394	0.41692	5.85798	0.708894
210629_x_at	7940	LST1	leukocyte specific transcript 1	0.42663	-0.0749262	0.03915	0.42245	5.85798	0.708206
221698_s_at	64581	CLEC7A	C-type lectin domain family 7, member A	0.43977	-0.0578769	0.05887	0.43546	5.85798	0.705441
213975_s_at	4069	LYZ	lysozyme	0.45335	-0.0421879	0.02015	0.45038	5.85798	0.703944
203535_at	6280	S100A9	S100 calcium binding protein A9	0.44414	-0.0513447	0.01084	0.44034	5.85798	0.703907
215051_x_at	199	AIF1	allograft inflammatory factor 1	0.40763	-0.0817835	0.02665	0.40361	5.85798	0.699581
213095_x_at	199	AIF1	allograft inflammatory factor 1	0.42205	-0.0637639	0.01948	0.41853	5.85798	0.697003
210164_at	3002	GZMB	granzyme B (granzyme 2, cytotoxic T-lymphocyte-associated serine esterase 1)	0.43988	-0.040646	0.02965	0.43572	5.85798	0.6932
204620_s_at	1462	VCAN	versican	0.40106	-0.0747908	0.02246	0.39687	5.85798	0.689819
221731_x_at	1462	VCAN	versican	0.38524	-0.0890575	0.02426	0.38148	5.85798	0.688693
205495_s_at	10578	GNLY	granulysin	0.42258	-0.0411846	0.01802	0.41896	5.85798	0.681003
215633_x_at	7940	LST1	leukocyte specific transcript 1	0.388	-0.0736623	0.03524	0.38483	5.85798	0.679457
211581_x_at	7940	LST1	leukocyte specific transcript 1	0.37967	-0.0810946	0.03319	0.37603	5.85798	0.678796
210845_s_at	5329	PLAUR	plasminogen activator, urokinase receptor	0.42005	-0.0302639	0.06195	0.4164	5.85798	0.671054
37145_at	10578	GNLY	granulysin	0.40659	-0.0416465	0.01999	0.40223	5.85798	0.669505
206631_at	5732	PTGER2	prostaglandin E receptor 2 (subtype EP2), 53kDa	0.38011	-0.0676263	0.02246	0.37621	5.85798	0.669131
214450_at	1521	CTSW	cathepsin W	0.38933	-0.0573555	0.01325	0.3856	5.85798	0.668345
201739_at	6446	SGK1	serum/glucocorticoid regulated kinase 1	0.38796	-0.0576622	0.02465	0.38396	5.85798	0.667549
202878_s_at	22918	CD93	CD93 molecule	0.39462	-0.0503454	0.03772	0.39086	5.85798	0.667057
211597_s_at	84525	HOPX	HOP homeobox	0.4217	-0.0217938	0.01582	0.4176	5.85798	0.665953
207857_at	11027	LILRA2	leukocyte immunoglobulin-like receptor, subfamily A (with TM domain), member 2	0.38874	-0.0517976	0.03344	0.38461	5.85798	0.66373
205863_at	6283	S100A12	S100 calcium binding protein A12	0.42717	-0.0131263	0.02109	0.42339	5.85798	0.663548
208636_at	87	ACTN1	actinin, alpha 1	0.3878	-0.0510984	0.0266	0.38349	5.85798	0.662494
212820_at	23312	DMXL2	Dmx-like 2	0.38812	-0.0484292	0.0324	0.38402	5.85798	0.660719
202917_s_at	6279	S100A8	S100 calcium binding protein A8	0.40471	-0.0270907	0.01593	0.40074	5.85798	0.657115
201329_s_at	2114	ETS2	v-ets erythroblastosis virus E26 oncogene homolog 2 (avian)	0.38726	-0.0357384	0.05074	0.38341	5.85798	0.650383
201417_at	6659	SOX4	SRY (sex determining region Y)-box 4	0.40319	-0.0191038	0.01526	0.39909	5.85798	0.649841
211339_s_at	3702	ITK	IL2-inducible T-cell kinase	0.36451	-0.0565493	0.02006	0.36072	5.85798	0.648891
203799_at	9936	CD302	CD302 molecule	0.36752	-0.0528043	0.00747	0.36403	5.85798	0.648324
210321_at	2999	GZMH	granzyme H (cathepsin G-like 2, protein h-CCPX)	0.36873	-0.0498783	0.02078	0.36483	5.85798	0.646999
207075_at	114548	NLRP3	NLR family, pyrin domain containing 3	0.39766	-0.0205902	0.04588	0.39346	5.85798	0.646723
201743_at	929	CD14	CD14 molecule	0.36419	-0.0518106	0.04704	0.36046	5.85798	0.644981
205639_at	313	AOAH	acyloxyacyl hydrolase (neutrophil)	0.3774	-0.037025	0.03353	0.37291	5.85798	0.643759
214567_s_at	NA	NA	NA	0.38053	-0.0336075	0.01192	0.37665	5.85798	0.643535
204232_at	2207	FCER1G	Fc fragment of IgE, high affinity I, receptor for; gamma polypeptide	0.4012	-0.0125591	0.02354	0.39686	5.85798	0.643241
213539_at	915	CD3D	CD3d molecule, delta (CD3-TCR complex)	0.35617	-0.0571498	0.03003	0.35216	5.85798	0.642899
205119_s_at	2357	FPR1	formyl peptide receptor 1	0.38196	-0.0304189	0.01457	0.37826	5.85798	0.642167
202803_s_at	3689	ITGB2	integrin, beta 2 (complement component 3 receptor 3 and 4 subunit)	0.37463	-0.0377131	0.01895	0.37063	5.85798	0.642139
210140_at	8530	CST7	cystatin F (leukocystatin)	0.37303	-0.0368992	0.01611	0.36956	5.85798	0.640257
218764_at	5583	PRKCH	protein kinase C, eta	0.41676	0.00757372	0.02994	0.41299	5.85798	0.639677
215646_s_at	1462	VCAN	versican	0.36225	-0.0451475	0.0398	0.35829	5.85798	0.638277
219229_at	28232	SLCO3A1	solute carrier organic anion transporter family, member 3A1	0.35178	-0.0529426	0.04734	0.34783	5.85798	0.636178
210606_x_at	3824	KLRD1	killer cell lectin-like receptor subfamily D, member 1	0.35547	-0.0407259	0.01876	0.35159	5.85798	0.629441
206380_s_at	5199	CFP	complement factor properdin	0.37387	-0.0219903	0.03743	0.36985	5.85798	0.629174
202510_s_at	7127	TNFAIP2	tumor necrosis factor, alpha-induced protein 2	0.35139	-0.0422297	0.03068	0.34709	5.85798	0.627391
213135_at	7074	TIAM1	T-cell lymphoma invasion and metastasis 1	0.33773	-0.0558389	0.03727	0.33455	5.85798	0.627351
220088_at	728	C5AR1	complement component 5a receptor 1	0.37527	-0.0174448	0.03267	0.37121	5.85798	0.62667
206366_x_at	6375	XCL1	chemokine (C motif) ligand 1	0.36333	-0.0291753	0.03678	0.35939	5.85798	0.626502
210873_x_at	200315	APOBEC3A	apolipoprotein B mRNA editing enzyme, catalytic polypeptide-like 3A	0.38168	-0.0089666	0.02085	0.37721	5.85798	0.625017
203234_at	7378	UPP1	uridine phosphorylase 1	0.39154	0.00850818	0.04718	0.38801	5.85798	0.618896
211571_s_at	1462	VCAN	versican	0.34404	-0.0372353	0.01445	0.33988	5.85798	0.617475
219528_s_at	64919	BCL11B	B-cell CLL/lymphoma 11B (zinc finger protein)	0.33527	-0.0420537	0.04516	0.33114	5.85798	0.614267
205382_s_at	1675	CFD	complement factor D (adipsin)	0.36138	-0.0156361	0.02168	0.35809	5.85798	0.614016
206488_s_at	948	CD36	CD36 molecule (thrombospondin receptor)	0.34321	-0.0336363	0.03554	0.33951	5.85798	0.613878
211725_s_at	NA	NA	NA	0.36896	-0.00775787	0.01687	0.36532	5.85798	0.613773
205098_at	1230	CCR1	chemokine (C-C motif) receptor 1	0.35547	-0.020233	0.04945	0.3517	5.85798	0.612946
205488_at	3001	GZMA	granzyme A (granzyme 1, cytotoxic T-lymphocyte-associated serine esterase 3)	0.32971	-0.0451043	0.01658	0.32574	5.85798	0.612221
209604_s_at	2625	GATA3	GATA binding protein 3	0.3693	-0.00450996	0.0195	0.36565	5.85798	0.6114
202068_s_at	3949	LDLR	low density lipoprotein receptor	0.3481	-0.0225554	0.02741	0.34421	5.85798	0.608815
201163_s_at	3490	IGFBP7	insulin-like growth factor binding protein 7	0.34408	-0.0260096	0.0222	0.33998	5.85798	0.60835
204790_at	4092	SMAD7	SMAD family member 7	0.35198	-0.0166302	0.01048	0.34835	5.85798	0.607133
218589_at	10161	LPAR6	lysophosphatidic acid receptor 6	0.32141	-0.0468721	0.03109	0.31731	5.85798	0.606862
212761_at	6934	TCF7L2	transcription factor 7-like 2 (T-cell specific, HMG-box)	0.35776	-0.0103009	0.05446	0.35369	5.85798	0.60668
222218_s_at	29992	PILRA	paired immunoglobin-like type 2 receptor alpha	0.33361	-0.0335656	0.01011	0.33006	5.85798	0.60595
207795_s_at	3824	KLRD1	killer cell lectin-like receptor subfamily D, member 1	0.34251	-0.0238666	0.02464	0.33852	5.85798	0.605291
213524_s_at	50486	G0S2	G0/G1switch 2	0.38602	0.0206342	0.07629	0.38214	5.85798	0.604472
202859_x_at	3576	IL8	interleukin 8	0.37257	0.00918412	0.03171	0.36914	5.85798	0.602815
215806_x_at	NA	NA	NA	0.3189	-0.0433247	0.01927	0.31536	5.85798	0.601851
209933_s_at	11314	CD300A	CD300a molecule	0.34732	-0.0139565	0.01276	0.3433	5.85798	0.601063
201631_s_at	8870	IER3	immediate early response 3	0.32998	-0.0281632	0.0144	0.3262	5.85798	0.598451
205434_s_at	22848	AAK1	AP2 associated kinase 1	0.3103	-0.0474584	0.03907	0.30679	5.85798	0.598129
216920_s_at	NA	NA	NA	0.3185	-0.0383643	0.01201	0.31397	5.85798	0.597381
205456_at	916	CD3E	CD3e molecule, epsilon (CD3-TCR complex)	0.32269	-0.0338375	0.03159	0.31889	5.85798	0.597099
217967_s_at	116496	FAM129A	family with sequence similarity 129, member A	0.38881	0.0349898	0.03949	0.3849	5.85798	0.594828
205099_s_at	1230	CCR1	chemokine (C-C motif) receptor 1	0.3257	-0.0276237	0.03435	0.32176	5.85798	0.59441
211924_s_at	5329	PLAUR	plasminogen activator, urokinase receptor	0.36026	0.00797522	0.08144	0.35652	5.85798	0.593536
204493_at	637	BID	BH3 interacting domain death agonist	0.36734	0.0157454	0.02619	0.36368	5.85798	0.592954
203591_s_at	1441	CSF3R	colony stimulating factor 3 receptor (granulocyte)	0.3343	-0.0172136	0.05648	0.33087	5.85798	0.592886
219797_at	11320	MGAT4A	mannosyl (alpha-1,3-)-glycoprotein beta-1,4-N-acetylglucosaminyltransferase, isozyme A	0.32655	-0.0239582	0.0261	0.3227	5.85798	0.592037
210038_at	5588	PRKCQ	protein kinase C, theta	0.33555	-0.0140177	0.01863	0.33154	5.85798	0.591243
205758_at	925	CD8A	CD8a molecule	0.32773	-0.0167439	0.0548	0.32325	5.85798	0.586919
212762_s_at	6934	TCF7L2	transcription factor 7-like 2 (T-cell specific, HMG-box)	0.29158	-0.0525134	0.01561	0.2875	5.85798	0.586595
205349_at	2769	GNA15	guanine nucleotide binding protein (G protein), alpha 15 (Gq class)	0.35579	0.0129071	0.0765	0.35202	5.85798	0.585562
212560_at	6653	SORL1	sortilin-related receptor, L(DLR class) A repeats containing	0.38769	0.0463325	0.02138	0.38342	5.85798	0.584258
201416_at	6659	SOX4	SRY (sex determining region Y)-box 4	0.3356	-0.00484601	0.03279	0.33134	5.85798	0.583477
208949_s_at	3958	LGALS3	lectin, galactoside-binding, soluble, 3	0.38629	0.0459801	0.04039	0.38235	5.85798	0.583361
204122_at	7305	TYROBP	TYRO protein tyrosine kinase binding protein	0.362	0.0226247	0.01651	0.35824	5.85798	0.582559
209813_x_at	NA	NA	NA	0.31063	-0.0285159	0.02865	0.30667	5.85798	0.582362
201328_at	2114	ETS2	v-ets erythroblastosis virus E26 oncogene homolog 2 (avian)	0.33624	-0.000120729	0.02007	0.33233	5.85798	0.579966
206662_at	2745	GLRX	glutaredoxin (thioltransferase)	0.35321	0.017557	0.02072	0.34872	5.85798	0.579356
204619_s_at	1462	VCAN	versican	0.28801	-0.046346	0.02833	0.28449	5.85798	0.578235
214211_at	2495	FTH1	ferritin, heavy polypeptide 1	0.32168	-0.0126325	0.01623	0.31764	5.85798	0.578198
212501_at	1051	CEBPB	CCAAT/enhancer binding protein (C/EBP), beta	0.3136	-0.0206718	0.0159	0.31031	5.85798	0.578162
202464_s_at	5209	PFKFB3	6-phosphofructo-2-kinase/fructose-2,6-biphosphatase 3	0.32477	-0.00859085	0.03713	0.32047	5.85798	0.577374
212070_at	9289	GPR56	G protein-coupled receptor 56	0.31729	-0.0156655	0.01103	0.31352	5.85798	0.577023
204112_s_at	3176	HNMT	histamine N-methyltransferase	0.31511	-0.0176709	0.03359	0.31148	5.85798	0.576872
212657_s_at	3557	IL1RN	interleukin 1 receptor antagonist	0.39351	0.0615319	0.10212	0.38982	5.85798	0.576175
212124_at	57178	ZMIZ1	zinc finger, MIZ-type containing 1	0.33754	0.00675213	0.01531	0.33297	5.85798	0.575142
203828_s_at	9235	IL32	interleukin 32	0.31008	-0.0198241	0.04524	0.30624	5.85798	0.574373
205220_at	8843	HCAR3	hydroxycarboxylic acid receptor 3	0.3552	0.025402	0.03336	0.35113	5.85798	0.57428
204204_at	1318	SLC31A2	solute carrier family 31 (copper transporters), member 2	0.32528	-0.00450897	0.02715	0.32165	5.85798	0.574273
209555_s_at	948	CD36	CD36 molecule (thrombospondin receptor)	0.30471	-0.0241124	0.04806	0.30064	5.85798	0.57343
209276_s_at	2745	GLRX	glutaredoxin (thioltransferase)	0.31031	-0.0181144	0.00542	0.30634	5.85798	0.573083
216035_x_at	6934	TCF7L2	transcription factor 7-like 2 (T-cell specific, HMG-box)	0.2772	-0.05121	0.01152	0.27357	5.85798	0.573071
219788_at	29992	PILRA	paired immunoglobin-like type 2 receptor alpha	0.33845	0.0127158	0.0495	0.33483	5.85798	0.570731
216511_s_at	6934	TCF7L2	transcription factor 7-like 2 (T-cell specific, HMG-box)	0.31846	-0.00690842	0.03206	0.31429	5.85798	0.570411
206363_at	4094	MAF	v-maf musculoaponeurotic fibrosarcoma oncogene homolog (avian)	0.3392	0.0165765	0.01629	0.33557	5.85798	0.568
204081_at	4900	NRGN	neurogranin (protein kinase C substrate, RC3)	0.29867	-0.0233375	0.02116	0.2948	5.85798	0.567457
205798_at	3575	IL7R	interleukin 7 receptor	0.30939	-0.00728607	0.03355	0.30501	5.85798	0.56274
219694_at	54491	FAM105A	family with sequence similarity 105, member A	0.30731	-0.00862485	0.01078	0.30363	5.85798	0.562081
203139_at	1612	DAPK1	death-associated protein kinase 1	0.32056	0.00511071	0.04762	0.31746	5.85798	0.561649
202820_at	196	AHR	aryl hydrocarbon receptor	0.36979	0.0543448	0.05745	0.36599	5.85798	0.561645
212188_at	115207	KCTD12	potassium channel tetramerisation domain containing 12	0.31637	0.00161624	0.01303	0.31275	5.85798	0.561029
205285_s_at	2533	FYB	FYN binding protein	0.30198	-0.0117176	0.0134	0.29741	5.85798	0.560087
214370_at	6279	S100A8	S100 calcium binding protein A8	0.3126	-0.000245661	0.04413	0.30852	5.85798	0.559326
215049_x_at	9332	CD163	CD163 molecule	0.28724	-0.0255215	0.01168	0.28269	5.85798	0.559251
213716_s_at	6398	SECTM1	secreted and transmembrane 1	0.3098	-0.00228053	0.01665	0.30538	5.85798	0.558642
205715_at	683	BST1	bone marrow stromal cell antigen 1	0.30238	-0.00908196	0.0159	0.29813	5.85798	0.558088
211144_x_at	NA	NA	NA	0.2739	-0.0372862	0.01756	0.27075	5.85798	0.557841
204039_at	1050	CEBPA	CCAAT/enhancer binding protein (C/EBP), alpha	0.32377	0.0130768	0.01635	0.32001	5.85798	0.557399
201425_at	217	ALDH2	aldehyde dehydrogenase 2 family (mitochondrial)	0.32839	0.018363	0.02448	0.32462	5.85798	0.556801
203645_s_at	9332	CD163	CD163 molecule	0.29453	-0.0149573	0.01978	0.29087	5.85798	0.556316
208450_at	3957	LGALS2	lectin, galactoside-binding, soluble, 2	0.28422	-0.0250202	0.0301	0.28082	5.85798	0.556094
211794_at	2533	FYB	FYN binding protein	0.2867	-0.0214958	0.01872	0.28306	5.85798	0.555154
202192_s_at	8522	GAS7	growth arrest-specific 7	0.32367	0.015795	0.01915	0.32032	5.85798	0.554865
210116_at	4068	SH2D1A	SH2 domain containing 1A	0.29026	-0.0161692	0.01143	0.28602	5.85798	0.55356
217992_s_at	79180	EFHD2	EF-hand domain family, member D2	0.31083	0.00448108	0.01337	0.30689	5.85798	0.553488
203509_at	6653	SORL1	sortilin-related receptor, L(DLR class) A repeats containing	0.35638	0.0525656	0.02447	0.35238	5.85798	0.551194
202565_s_at	6840	SVIL	supervillin	0.32866	0.028114	0.03294	0.32459	5.85798	0.548221
206118_at	6775	STAT4	signal transducer and activator of transcription 4	0.33858	0.0384864	0.05904	0.33476	5.85798	0.547808
211506_s_at	3576	IL8	interleukin 8	0.3345	0.0346846	0.05438	0.33071	5.85798	0.547554
216037_x_at	6934	TCF7L2	transcription factor 7-like 2 (T-cell specific, HMG-box)	0.31364	0.0141456	0.01816	0.30955	5.85798	0.547261
205174_s_at	25797	QPCT	glutaminyl-peptide cyclotransferase	0.31356	0.0146419	0.02001	0.30995	5.85798	0.546734
202191_s_at	8522	GAS7	growth arrest-specific 7	0.3351	0.0364732	0.02754	0.33163	5.85798	0.546468
208130_s_at	6916	TBXAS1	thromboxane A synthase 1 (platelet)	0.28748	-0.010434	0.02298	0.28384	5.85798	0.545815
205068_s_at	23092	ARHGAP26	Rho GTPase activating protein 26	0.3159	0.0182512	0.06274	0.31093	5.85798	0.545572
214746_s_at	168544	ZNF467	zinc finger protein 467	0.32779	0.0305861	0.05289	0.32389	5.85798	0.545164
205831_at	914	CD2	CD2 molecule	0.30468	0.00801992	0.01704	0.30098	5.85798	0.544665
209774_x_at	2920	CXCL2	chemokine (C-X-C motif) ligand 2	0.3403	0.0460814	0.03789	0.33599	5.85798	0.542419
39402_at	3553	IL1B	interleukin 1, beta	0.3163	0.0221862	0.03043	0.31239	5.85798	0.542323
201422_at	10437	IFI30	interferon, gamma-inducible protein 30	0.3139	0.0198907	0.02203	0.30973	5.85798	0.542226
206804_at	917	CD3G	CD3g molecule, gamma (CD3-TCR complex)	0.3076	0.014626	0.0389	0.30432	5.85798	0.541271
207610_s_at	30817	EMR2	egf-like module containing, mucin-like, hormone receptor-like 2	0.31682	0.0249937	0.02554	0.31315	5.85798	0.54021
212192_at	115207	KCTD12	potassium channel tetramerisation domain containing 12	0.31181	0.0201233	0.02004	0.30734	5.85798	0.54008
204070_at	5920	RARRES3	retinoic acid receptor responder (tazarotene induced) 3	0.2878	-0.00345424	0.01595	0.28379	5.85798	0.53968
200871_s_at	5660	PSAP	prosaposin	0.31244	0.0223313	0.03247	0.30826	5.85798	0.538617
210512_s_at	7422	VEGFA	vascular endothelial growth factor A	0.28749	-0.00122434	0.01999	0.2833	5.85798	0.537321
203045_at	4814	NINJ1	ninjurin 1	0.31711	0.0288136	0.03114	0.31337	5.85798	0.536932
214467_at	8477	GPR65	G protein-coupled receptor 65	0.28881	0.000785053	0.03179	0.28499	5.85798	0.53668
200808_s_at	7791	ZYX	zyxin	0.2768	-0.0112169	0.01465	0.27302	5.85798	0.536672
203680_at	5577	PRKAR2B	protein kinase, cAMP-dependent, regulatory, type II, beta	0.28841	0.000559121	0.02571	0.28413	5.85798	0.536517
219947_at	50856	CLEC4A	C-type lectin domain family 4, member A	0.31791	0.0306044	0.00763001	0.31391	5.85798	0.536009
205067_at	3553	IL1B	interleukin 1, beta	0.30715	0.0199249	0.03127	0.3035	5.85798	0.535934
215838_at	353514	LILRA5	leukocyte immunoglobulin-like receptor, subfamily A (with TM domain), member 5	0.29714	0.0100662	0.02828	0.2934	5.85798	0.535793
208890_s_at	23654	PLXNB2	plexin B2	0.27848	-0.00584319	0.01452	0.27487	5.85798	0.53322
207460_at	3004	GZMM	granzyme M (lymphocyte met-ase 1)	0.29097	0.00947589	0.03605	0.28615	5.85798	0.53056
222303_at	NA	NA	NA	0.30358	0.0239172	0.03591	0.29893	5.85798	0.528832
221541_at	83716	CRISPLD2	cysteine-rich secretory protein LCCL domain containing 2	0.28059	0.0018717	0.01374	0.27693	5.85798	0.527938
211628_x_at	2509	FTH1P5	ferritin, heavy polypeptide 1 pseudogene 5	0.30826	0.0301248	0.02546	0.30425	5.85798	0.527385
206420_at	10261	IGSF6	immunoglobulin superfamily, member 6	0.29794	0.0203751	0.01844	0.29404	5.85798	0.526844
208700_s_at	7086	TKT	transketolase	0.29696	0.0200438	0.01392	0.29311	5.85798	0.526228
203821_at	1839	HBEGF	heparin-binding EGF-like growth factor	0.28582	0.00934887	0.03637	0.28154	5.85798	0.525805
206545_at	940	CD28	CD28 molecule	0.27454	-0.0018867	0.05132	0.27072	5.85798	0.525763
203305_at	2162	F13A1	coagulation factor XIII, A1 polypeptide	0.28142	0.0055559	0.04223	0.27713	5.85798	0.525228
208891_at	1848	DUSP6	dual specificity phosphatase 6	0.29978	0.0245174	0.00958	0.29539	5.85798	0.524655
204924_at	7097	TLR2	toll-like receptor 2	0.28174	0.00716922	0.02598	0.27799	5.85798	0.523995
213006_at	1052	CEBPD	CCAAT/enhancer binding protein (C/EBP), delta	0.29693	0.0230322	0.05404	0.2932	5.85798	0.523352
214146_s_at	5473	PPBP	pro-platelet basic protein (chemokine (C-X-C motif) ligand 7)	0.30488	0.032347	0.02606	0.30095	5.85798	0.522047
206881_s_at	11026	LILRA3	leukocyte immunoglobulin-like receptor, subfamily A (without TM domain), member 3	0.27944	0.00738448	0.02377	0.2757	5.85798	0.521589
218880_at	2355	FOSL2	FOS-like antigen 2	0.30877	0.0371759	0.0385	0.30502	5.85798	0.521147
207111_at	2015	EMR1	egf-like module containing, mucin-like, hormone receptor-like 1	0.28716	0.0163505	0.01431	0.2833	5.85798	0.520394
201061_s_at	2040	STOM	stomatin	0.31103	0.0416019	0.01792	0.30726	5.85798	0.519065
209524_at	50810	HDGFRP3	hepatoma-derived growth factor, related protein 3	0.2855	0.0163199	0.03328	0.28133	5.85798	0.518826
204103_at	6351	CCL4	chemokine (C-C motif) ligand 4	0.32433	0.0553577	0.02956	0.31978	5.85798	0.518625
210479_s_at	6095	RORA	RAR-related orphan receptor A	0.29759	0.0291077	0.02281	0.29389	5.85798	0.518153
210426_x_at	6095	RORA	RAR-related orphan receptor A	0.29326	0.0251831	0.01557	0.28907	5.85798	0.517761
206666_at	3003	GZMK	granzyme K (granzyme 3; tryptase II)	0.25956	-0.00776368	0.03008	0.25577	5.85798	0.517034
219529_at	9022	CLIC3	chloride intracellular channel 3	0.2772	0.010084	0.01898	0.27298	5.85798	0.516833
208892_s_at	1848	DUSP6	dual specificity phosphatase 6	0.30071	0.0337809	0.02534	0.29663	5.85798	0.516652
31874_at	10634	GAS2L1	growth arrest-specific 2 like 1	0.30281	0.0359013	0.05065	0.29905	5.85798	0.516632
211734_s_at	2205	FCER1A	Fc fragment of IgE, high affinity I, receptor for; alpha polypeptide	0.2714	0.00477329	0.01755	0.26784	5.85798	0.516359
201656_at	3655	ITGA6	integrin, alpha 6	0.27163	0.00553817	0.01023	0.2677	5.85798	0.515841
211748_x_at	5730	PTGDS	prostaglandin D2 synthase 21kDa (brain)	0.26135	-0.00264689	0.02252	0.25749	5.85798	0.513806
210039_s_at	5588	PRKCQ	protein kinase C, theta	0.28028	0.0163297	0.01186	0.27649	5.85798	0.513761
58780_s_at	55701	ARHGEF40	Rho guanine nucleotide exchange factor (GEF) 40	0.27285	0.00907388	0.02574	0.26897	5.85798	0.513591
206390_x_at	5196	PF4	platelet factor 4	0.27695	0.0137596	0.0212	0.27314	5.85798	0.513021
220023_at	55911	APOBR	apolipoprotein B receptor	0.26366	0.000665456	0.01158	0.26003	5.85798	0.51283
205936_s_at	3101	HK3	hexokinase 3 (white cell)	0.25609	-0.00624445	0.01684	0.25203	5.85798	0.512186
208637_x_at	87	ACTN1	actinin, alpha 1	0.28957	0.0286165	0.03041	0.28555	5.85798	0.510836
214617_at	5551	PRF1	perforin 1 (pore forming protein)	0.28488	0.0249576	0.03963	0.28127	5.85798	0.509826
219434_at	54210	TREM1	triggering receptor expressed on myeloid cells 1	0.32161	0.0618208	0.02121	0.31735	5.85798	0.509695
200665_s_at	6678	SPARC	secreted protein, acidic, cysteine-rich (osteonectin)	0.27427	0.0155126	0.01945	0.27085	5.85798	0.508682
208699_x_at	7086	TKT	transketolase	0.26545	0.00736472	0.01379	0.26167	5.85798	0.508021
209160_at	8644	AKR1C3	aldo-keto reductase family 1, member C3 (3-alpha hydroxysteroid dehydrogenase, type II)	0.27519	0.0179202	0.01523	0.27089	5.85798	0.507218
200748_s_at	2495	FTH1	ferritin, heavy polypeptide 1	0.29024	0.0330485	0.01058	0.28598	5.85798	0.50714
219423_x_at	8718	TNFRSF25	tumor necrosis factor receptor superfamily, member 25	0.25792	0.000901073	0.02918	0.25458	5.85798	0.50697
204777_s_at	4118	MAL	mal, T-cell differentiation protein	0.2545	-0.0021936	0.02458	0.25064	5.85798	0.506649
201162_at	3490	IGFBP7	insulin-like growth factor binding protein 7	0.27565	0.0191044	0.02864	0.27158	5.85798	0.506503
206267_s_at	4145	MATK	megakaryocyte-associated tyrosine kinase	0.28642	0.0312946	0.0269	0.28257	5.85798	0.505099
204491_at	5144	PDE4D	phosphodiesterase 4D, cAMP-specific	0.29087	0.0364225	0.03884	0.28685	5.85798	0.504428
202643_s_at	7128	TNFAIP3	tumor necrosis factor, alpha-induced protein 3	0.28189	0.0289734	0.01912	0.27794	5.85798	0.502908
205627_at	978	CDA	cytidine deaminase	0.30054	0.0481317	0.01995	0.29626	5.85798	0.502402
206157_at	5806	PTX3	pentraxin 3, long	0.28748	0.0362256	0.02902	0.28417	5.85798	0.501253
204006_s_at	NA	NA	NA	0.27991	0.0286747	0.02209	0.27642	5.85798	0.501234
202644_s_at	7128	TNFAIP3	tumor necrosis factor, alpha-induced protein 3	0.28431	0.033486	0.02696	0.28097	5.85798	0.500823
213733_at	4542	MYO1F	myosin IF	0.26163	0.0120267	0.01777	0.25759	5.85798	0.499603
211005_at	NA	NA	NA	0.25659	0.00718603	0.01466	0.25253	5.85798	0.499404
203474_at	10788	IQGAP2	IQ motif containing GTPase activating protein 2	0.30955	0.0605875	0.02978	0.30547	5.85798	0.498961
212975_at	22898	DENND3	DENN/MADD domain containing 3	0.31697	0.0680876	0.02199	0.31293	5.85798	0.498881
203547_at	920	CD4	CD4 molecule	0.2673	0.0185794	0.0294	0.26352	5.85798	0.498719
215223_s_at	6648	SOD2	superoxide dismutase 2, mitochondrial	0.28084	0.0332575	0.02697	0.27667	5.85798	0.497577
211067_s_at	8522	GAS7	growth arrest-specific 7	0.2708	0.0234997	0.02456	0.26691	5.85798	0.497293
201666_at	7076	TIMP1	TIMP metallopeptidase inhibitor 1	0.2609	0.0136136	0.01203	0.2568	5.85798	0.497279
220307_at	51744	CD244	CD244 molecule, natural killer cell receptor 2B4	0.27593	0.0294813	0.04293	0.2715	5.85798	0.496436
204748_at	5743	PTGS2	prostaglandin-endoperoxide synthase 2 (prostaglandin G/H synthase and cyclooxygenase)	0.28895	0.042616	0.05776	0.28525	5.85798	0.49632
204099_at	6604	SMARCD3	SWI/SNF related, matrix associated, actin dependent regulator of chromatin, subfamily d, member 3	0.26301	0.0167539	0.02801	0.25945	5.85798	0.496242
220005_at	53829	P2RY13	purinergic receptor P2Y, G-protein coupled, 13	0.27592	0.0299396	0.02573	0.27148	5.85798	0.495964
203675_at	4925	NUCB2	nucleobindin 2	0.28898	0.0453488	0.02481	0.28488	5.85798	0.49359
210613_s_at	9145	SYNGR1	synaptogyrin 1	0.26414	0.0208087	0.00838999	0.26013	5.85798	0.493286
201218_at	1488	CTBP2	C-terminal binding protein 2	0.2555	0.0123623	0.04484	0.25175	5.85798	0.49309
209348_s_at	4094	MAF	v-maf musculoaponeurotic fibrosarcoma oncogene homolog (avian)	0.26481	0.0221362	0.0334	0.26178	5.85798	0.492619
210660_at	11024	LILRA1	leukocyte immunoglobulin-like receptor, subfamily A (with TM domain), member 1	0.26989	0.0283527	0.01607	0.26555	5.85798	0.491464
214511_x_at	2210	FCGR1B	Fc fragment of IgG, high affinity Ib, receptor (CD64)	0.2812	0.0402131	0.01775	0.27785	5.85798	0.490904
206914_at	56253	CRTAM	cytotoxic and regulatory T cell molecule	0.27895	0.0389387	0.02811	0.27438	5.85798	0.48991
215706_x_at	7791	ZYX	zyxin	0.26745	0.0278664	0.02743	0.26337	5.85798	0.489473
220532_s_at	28959	TMEM176B	transmembrane protein 176B	0.26391	0.0247115	0.01115	0.25972	5.85798	0.489079
207072_at	8807	IL18RAP	interleukin 18 receptor accessory protein	0.27784	0.0386816	0.01442	0.27446	5.85798	0.489038
203574_at	4783	NFIL3	nuclear factor, interleukin 3 regulated	0.25574	0.016737	0.0186	0.25193	5.85798	0.488879
203413_at	4753	NELL2	NEL-like 2 (chicken)	0.26614	0.027632	0.05722	0.26244	5.85798	0.488373
208893_s_at	1848	DUSP6	dual specificity phosphatase 6	0.2771	0.0386798	0.01785	0.27291	5.85798	0.488283
216015_s_at	114548	NLRP3	NLR family, pyrin domain containing 3	0.26449	0.0260878	0.02544	0.26053	5.85798	0.488264
204150_at	23166	STAB1	stabilin 1	0.27178	0.0337369	0.01944	0.26736	5.85798	0.487897
217835_x_at	55969	C20orf24	chromosome 20 open reading frame 24	0.25828	0.0203903	0.02228	0.25434	5.85798	0.487739
213624_at	10924	SMPDL3A	sphingomyelin phosphodiesterase, acid-like 3A	0.29744	0.0603574	0.02312	0.29323	5.85798	0.486911
211828_s_at	23043	TNIK	TRAF2 and NCK interacting kinase	0.27615	0.0394359	0.02961	0.2725	5.85798	0.486533
201110_s_at	7057	THBS1	thrombospondin 1	0.27817	0.0415626	0.046	0.27439	5.85798	0.486423
204546_at	9764	KIAA0513	KIAA0513	0.26122	0.026261	0.02739	0.25714	5.85798	0.484726
211211_x_at	4068	SH2D1A	SH2 domain containing 1A	0.24488	0.00996542	0.01215	0.24145	5.85798	0.48468
208791_at	1191	CLU	clusterin	0.25593	0.0217558	0.01428	0.25222	5.85798	0.483916
202887_s_at	54541	DDIT4	DNA-damage-inducible transcript 4	0.28723	0.0532751	0.04425	0.28278	5.85798	0.483689
203887_s_at	7056	THBD	thrombomodulin	0.29222	0.058277	0.07855	0.28836	5.85798	0.483677
209602_s_at	2625	GATA3	GATA binding protein 3	0.26604	0.0323579	0.01561	0.2627	5.85798	0.483407
217147_s_at	50852	TRAT1	T cell receptor associated transmembrane adaptor 1	0.25046	0.0169441	0.02997	0.24611	5.85798	0.483235
217963_s_at	27018	NGFRAP1	nerve growth factor receptor (TNFRSF16) associated protein 1	0.25173	0.0183573	0.02308	0.24798	5.85798	0.483087
206120_at	945	CD33	CD33 molecule	0.2536	0.020376	0.01535	0.24991	5.85798	0.482933
200866_s_at	5660	PSAP	prosaposin	0.25942	0.0271788	0.01084	0.25473	5.85798	0.481914
202897_at	140885	SIRPA	signal-regulatory protein alpha	0.27246	0.0405679	0.01875	0.26839	5.85798	0.481552
209906_at	719	C3AR1	complement component 3a receptor 1	0.25753	0.0256649	0.01796	0.25317	5.85798	0.481524
201940_at	1362	CPD	carboxypeptidase D	0.28136	0.0495149	0.0328	0.27706	5.85798	0.481503
207314_x_at	NA	NA	NA	0.23831	0.00942288	0.01781	0.23478	5.85798	0.478421
212473_s_at	9645	MICAL2	microtubule associated monoxygenase, calponin and LIM domain containing 2	0.2561	0.0274241	0.02693	0.25218	5.85798	0.478201
214551_s_at	924	CD7	CD7 molecule	0.24659	0.0181701	0.01857	0.2427	5.85798	0.477933
213348_at	1028	CDKN1C	cyclin-dependent kinase inhibitor 1C (p57, Kip2)	0.25117	0.0237653	0.01037	0.247	5.85798	0.47687
217078_s_at	11314	CD300A	CD300a molecule	0.25175	0.0246857	0.01967	0.24802	5.85798	0.476513
212681_at	23136	EPB41L3	erythrocyte membrane protein band 4.1-like 3	0.25573	0.0304533	0.02148	0.25238	5.85798	0.474633
211210_x_at	4068	SH2D1A	SH2 domain containing 1A	0.26301	0.0378381	0.01956	0.25845	5.85798	0.474523
43511_s_at	408	ARRB1	arrestin, beta 1	0.24194	0.0168561	0.02972	0.23815	5.85798	0.47443
212636_at	9444	QKI	QKI, KH domain containing, RNA binding	0.26141	0.0370302	0.01875	0.25735	5.85798	0.473687
202436_s_at	1545	CYP1B1	cytochrome P450, family 1, subfamily B, polypeptide 1	0.28379	0.05999	0.05516	0.27982	5.85798	0.473075
206785_s_at	NA	NA	NA	0.24103	0.0172414	0.01129	0.23727	5.85798	0.473063
219534_x_at	1028	CDKN1C	cyclin-dependent kinase inhibitor 1C (p57, Kip2)	0.25056	0.0269451	0.01195	0.24645	5.85798	0.472879
202787_s_at	7867	MAPKAPK3	mitogen-activated protein kinase-activated protein kinase 3	0.26695	0.0450364	0.01291	0.26287	5.85798	0.471077
209156_s_at	1292	COL6A2	collagen, type VI, alpha 2	0.23779	0.016388	0.0118	0.23346	5.85798	0.470534
214807_at	100509635	LOC100509635	uncharacterized LOC100509635	0.23436	0.0131146	0.02018	0.2305	5.85798	0.470367
209514_s_at	5873	RAB27A	RAB27A, member RAS oncogene family	0.24936	0.0282591	0.02243	0.24589	5.85798	0.470214
207840_at	11126	CD160	CD160 molecule	0.24255	0.0214756	0.01669	0.23837	5.85798	0.470185
220034_at	11213	IRAK3	interleukin-1 receptor-associated kinase 3	0.26384	0.0428459	0.0148	0.26002	5.85798	0.4701
202990_at	5836	PYGL	phosphorylase, glycogen, liver	0.26247	0.0419513	0.02518	0.25862	5.85798	0.469594
211776_s_at	23136	EPB41L3	erythrocyte membrane protein band 4.1-like 3	0.27075	0.0504808	0.02096	0.26653	5.85798	0.469328
219033_at	79668	PARP8	poly (ADP-ribose) polymerase family, member 8	0.24104	0.0211968	0.01443	0.23724	5.85798	0.468874
209803_s_at	7262	PHLDA2	pleckstrin homology-like domain, family A, member 2	0.24655	0.0267213	0.02786	0.24272	5.85798	0.468859
209163_at	1534	CYB561	cytochrome b-561	0.27807	0.0583987	0.02635	0.27392	5.85798	0.468691
219403_s_at	10855	HPSE	heparanase	0.2326	0.013521	0.01538	0.22824	5.85798	0.468059
209684_at	54453	RIN2	Ras and Rab interactor 2	0.29251	0.0737813	0.01204	0.28825	5.85798	0.467684
210423_s_at	6556	SLC11A1	solute carrier family 11 (proton-coupled divalent metal ion transporters), member 1	0.28587	0.0675274	0.01926	0.28168	5.85798	0.467271
207224_s_at	27036	SIGLEC7	sialic acid binding Ig-like lectin 7	0.24443	0.0271162	0.02067	0.2408	5.85798	0.466169
206710_s_at	23136	EPB41L3	erythrocyte membrane protein band 4.1-like 3	0.27627	0.0595415	0.01363	0.27187	5.85798	0.465541
210951_x_at	5873	RAB27A	RAB27A, member RAS oncogene family	0.25372	0.0374585	0.038	0.24967	5.85798	0.465039
207674_at	2204	FCAR	Fc fragment of IgA, receptor for	0.29692	0.0824203	0.07786	0.29326	5.85798	0.463141
218718_at	56034	PDGFC	platelet derived growth factor C	0.25375	0.0394538	0.03	0.25037	5.85798	0.462921
205559_s_at	5125	PCSK5	proprotein convertase subtilisin/kexin type 5	0.24219	0.0279951	0.02699	0.23785	5.85798	0.462812
206111_at	6036	RNASE2	ribonuclease, RNase A family, 2 (liver, eosinophil-derived neurotoxin)	0.27141	0.057351	0.01509	0.26769	5.85798	0.462665
217966_s_at	116496	FAM129A	family with sequence similarity 129, member A	0.27687	0.0628406	0.03825	0.2728	5.85798	0.462633
49111_at	408	ARRB1	arrestin, beta 1	0.23313	0.0193429	0.02159	0.22877	5.85798	0.462371
202595_s_at	23484	LEPROTL1	leptin receptor overlapping transcript-like 1	0.25426	0.0405313	0.03602	0.2499	5.85798	0.462308
205568_at	366	AQP9	aquaporin 9	0.29134	0.0780069	0.07045	0.28644	5.85798	0.46188
214049_x_at	924	CD7	CD7 molecule	0.23543	0.022784	0.0189	0.23213	5.85798	0.461136
202446_s_at	5359	PLSCR1	phospholipid scramblase 1	0.24877	0.036374	0.0161	0.24512	5.85798	0.460864
201798_s_at	26509	MYOF	myoferlin	0.23776	0.0255646	0.01728	0.23318	5.85798	0.460647
206099_at	5583	PRKCH	protein kinase C, eta	0.25349	0.0413533	0.01972	0.24945	5.85798	0.460583
201060_x_at	2040	STOM	stomatin	0.27516	0.0638905	0.02949	0.27099	5.85798	0.459641
201943_s_at	1362	CPD	carboxypeptidase D	0.26031	0.04911	0.01361	0.25621	5.85798	0.459565
212185_x_at	4502	MT2A	metallothionein 2A	0.27342	0.0624709	0.02806	0.26953	5.85798	0.459292
216950_s_at	NA	NA	NA	0.23842	0.0282985	0.02476	0.23385	5.85798	0.45839
204502_at	25939	SAMHD1	SAM domain and HD domain 1	0.26567	0.0556397	0.02409	0.2618	5.85798	0.458291
204494_s_at	56905	C15orf39	chromosome 15 open reading frame 39	0.26091	0.0512775	0.00983001	0.25654	5.85798	0.457856
202896_s_at	140885	SIRPA	signal-regulatory protein alpha	0.28877	0.0792815	0.03118	0.28459	5.85798	0.457699
202381_at	8754	ADAM9	ADAM metallopeptidase domain 9	0.2471	0.0379404	0.02121	0.24284	5.85798	0.45734
207723_s_at	3823	KLRC3	killer cell lectin-like receptor subfamily C, member 3	0.24809	0.0395217	0.03216	0.24376	5.85798	0.456693
204115_at	2791	GNG11	guanine nucleotide binding protein (G protein), gamma 11	0.27109	0.0628249	0.00832	0.26727	5.85798	0.456361
202007_at	4811	NID1	nidogen 1	0.26675	0.0589459	0.01726	0.26263	5.85798	0.455855
209871_s_at	321	APBA2	amyloid beta (A4) precursor protein-binding, family A, member 2	0.27292	0.0652506	0.03531	0.26785	5.85798	0.455708
206130_s_at	433	ASGR2	asialoglycoprotein receptor 2	0.24352	0.0362349	0.02133	0.23943	5.85798	0.455286
200660_at	6282	S100A11	S100 calcium binding protein A11	0.27316	0.0660857	0.0141	0.26865	5.85798	0.455054
211101_x_at	11027	LILRA2	leukocyte immunoglobulin-like receptor, subfamily A (with TM domain), member 2	0.24648	0.0394237	0.02118	0.24248	5.85798	0.455034
212240_s_at	5295	PIK3R1	phosphoinositide-3-kinase, regulatory subunit 1 (alpha)	0.23332	0.0264023	0.0267	0.22962	5.85798	0.454882
204007_at	2215	FCGR3B	Fc fragment of IgG, low affinity IIIb, receptor (CD16b)	0.27651	0.0699325	0.03263	0.27261	5.85798	0.454508
221861_at	408	ARRB1	arrestin, beta 1	0.2498	0.0435941	0.01359	0.24546	5.85798	0.454099
210354_at	3458	IFNG	interferon, gamma	0.24172	0.035847	0.0301	0.23802	5.85798	0.453732
218638_s_at	10417	SPON2	spondin 2, extracellular matrix protein	0.25142	0.0467201	0.04029	0.2474	5.85798	0.452438
201681_s_at	9231	DLG5	discs, large homolog 5 (Drosophila)	0.26671	0.0622734	0.03085	0.26225	5.85798	0.452147
202877_s_at	22918	CD93	CD93 molecule	0.26995	0.0656481	0.03549	0.26558	5.85798	0.451998
215813_s_at	5742	PTGS1	prostaglandin-endoperoxide synthase 1 (prostaglandin G/H synthase and cyclooxygenase)	0.26377	0.0595789	0.01802	0.25973	5.85798	0.451875
216894_x_at	1028	CDKN1C	cyclin-dependent kinase inhibitor 1C (p57, Kip2)	0.24767	0.0437826	0.03924	0.24366	5.85798	0.451539
210146_x_at	10288	LILRB2	leukocyte immunoglobulin-like receptor, subfamily B (with TM and ITIM domains), member 2	0.23453	0.0308679	0.01446	0.23015	5.85798	0.451289
203175_at	391	RHOG	ras homolog family member G	0.27404	0.0705777	0.01147	0.27002	5.85798	0.451068
212187_x_at	5730	PTGDS	prostaglandin D2 synthase 21kDa (brain)	0.24486	0.0415274	0.02682	0.24072	5.85798	0.450924
217192_s_at	639	PRDM1	PR domain containing 1, with ZNF domain	0.23102	0.0283067	0.00920001	0.22692	5.85798	0.450237
204214_s_at	10981	RAB32	RAB32, member RAS oncogene family	0.26726	0.0655305	0.02451	0.26356	5.85798	0.449143
213923_at	5912	RAP2B	RAP2B, member of RAS oncogene family	0.24577	0.0445767	0.01402	0.24232	5.85798	0.448546
211160_x_at	87	ACTN1	actinin, alpha 1	0.24108	0.0399164	0.02163	0.2373	5.85798	0.448513
205681_at	597	BCL2A1	BCL2-related protein A1	0.23724	0.0362156	0.0205	0.23329	5.85798	0.448358
201170_s_at	8553	BHLHE40	basic helix-loop-helix family, member e40	0.25245	0.0515471	0.01632	0.24865	5.85798	0.448222
38037_at	1839	HBEGF	heparin-binding EGF-like growth factor	0.2523	0.0515336	0.04009	0.24846	5.85798	0.44807
211209_x_at	4068	SH2D1A	SH2 domain containing 1A	0.24965	0.0489704	0.01511	0.24558	5.85798	0.447973
210314_x_at	8741	TNFSF13	tumor necrosis factor (ligand) superfamily, member 13	0.25098	0.05063	0.01588	0.24693	5.85798	0.447605
206343_s_at	3084	NRG1	neuregulin 1	0.25737	0.057209	0.01679	0.2532	5.85798	0.447394
209616_s_at	1066	CES1	carboxylesterase 1	0.26927	0.0709969	0.02924	0.26549	5.85798	0.445279
207697_x_at	10288	LILRB2	leukocyte immunoglobulin-like receptor, subfamily B (with TM and ITIM domains), member 2	0.24813	0.0498651	0.01852	0.24401	5.85798	0.445269
200766_at	1509	CTSD	cathepsin D	0.24432	0.0464599	0.01663	0.24133	5.85798	0.444815
202727_s_at	3459	IFNGR1	interferon gamma receptor 1	0.22286	0.0260172	0.01689	0.21911	5.85798	0.44367
201109_s_at	7057	THBS1	thrombospondin 1	0.30712	0.110392	0.08101	0.30348	5.85798	0.44354
219243_at	55303	GIMAP4	GTPase, IMAP family member 4	0.23339	0.0368809	0.02058	0.22983	5.85798	0.443293
201200_at	8804	CREG1	cellular repressor of E1A-stimulated genes 1	0.27451	0.0784543	0.02264	0.26998	5.85798	0.442782
202071_at	6385	SDC4	syndecan 4	0.25672	0.0611262	0.02804	0.25261	5.85798	0.44226
213182_x_at	1028	CDKN1C	cyclin-dependent kinase inhibitor 1C (p57, Kip2)	0.23872	0.0434843	0.03709	0.23537	5.85798	0.441855
203989_x_at	2149	F2R	coagulation factor II (thrombin) receptor	0.2398	0.0447766	0.02132	0.23514	5.85798	0.441615
206756_at	56548	CHST7	carbohydrate (N-acetylglucosamine 6-O) sulfotransferase 7	0.25793	0.0630861	0.03403	0.25441	5.85798	0.441411
203922_s_at	1536	CYBB	cytochrome b-245, beta polypeptide	0.26107	0.0662769	0.01534	0.25724	5.85798	0.441354
205767_at	2069	EREG	epiregulin	0.26166	0.0672228	0.02423	0.25795	5.85798	0.44095
201324_at	2012	EMP1	epithelial membrane protein 1	0.25555	0.0613368	0.03071	0.25168	5.85798	0.440696
201489_at	10105	PPIF	peptidylprolyl isomerase F	0.26903	0.0752491	0.03376	0.26505	5.85798	0.440206
221724_s_at	50856	CLEC4A	C-type lectin domain family 4, member A	0.28683	0.0936659	0.03069	0.28272	5.85798	0.439504
218881_s_at	2355	FOSL2	FOS-like antigen 2	0.24665	0.0535061	0.01216	0.24264	5.85798	0.439481
210847_x_at	8718	TNFRSF25	tumor necrosis factor receptor superfamily, member 25	0.2368	0.0443802	0.01043	0.23227	5.85798	0.438657
212993_at	138151	NACC2	NACC family member 2, BEN and BTB (POZ) domain containing	0.23936	0.0476461	0.0201	0.23505	5.85798	0.437851
202671_s_at	8566	PDXK	pyridoxal (pyridoxine, vitamin B6) kinase	0.25652	0.0659812	0.00924	0.25233	5.85798	0.436507
217916_s_at	51571	FAM49B	family with sequence similarity 49, member B	0.22139	0.0310618	0.01794	0.21703	5.85798	0.436266
206214_at	7941	PLA2G7	phospholipase A2, group VII (platelet-activating factor acetylhydrolase, plasma)	0.23552	0.0451928	0.01336	0.23167	5.85798	0.436265
207351_s_at	9047	SH2D2A	SH2 domain containing 2A	0.24538	0.0559121	0.02259	0.24135	5.85798	0.435279
203485_at	6252	RTN1	reticulon 1	0.21179	0.0223762	0.01036	0.20781	5.85798	0.435217
211100_x_at	11027	LILRA2	leukocyte immunoglobulin-like receptor, subfamily A (with TM domain), member 2	0.25403	0.065336	0.01452	0.25009	5.85798	0.434389
209500_x_at	NA	NA	NA	0.23029	0.0416302	0.01839	0.22621	5.85798	0.43435
201490_s_at	10105	PPIF	peptidylprolyl isomerase F	0.26375	0.0751446	0.03734	0.25994	5.85798	0.434287
210942_s_at	10402	ST3GAL6	ST3 beta-galactoside alpha-2,3-sialyltransferase 6	0.25756	0.0692105	0.02856	0.25335	5.85798	0.433992
205128_x_at	5742	PTGS1	prostaglandin-endoperoxide synthase 1 (prostaglandin G/H synthase and cyclooxygenase)	0.23562	0.0473226	0.01495	0.23208	5.85798	0.433932
217996_at	22822	PHLDA1	pleckstrin homology-like domain, family A, member 1	0.25748	0.0701052	0.02424	0.25321	5.85798	0.432868
204392_at	8536	CAMK1	calcium/calmodulin-dependent protein kinase I	0.22487	0.0375565	0.01811	0.22089	5.85798	0.432797
202388_at	5997	RGS2	regulator of G-protein signaling 2, 24kDa	0.25731	0.0701067	0.03875	0.25279	5.85798	0.43267
38487_at	23166	STAB1	stabilin 1	0.24861	0.0614925	0.02103	0.24465	5.85798	0.432571
210835_s_at	1488	CTBP2	C-terminal binding protein 2	0.2269	0.0399872	0.01495	0.22294	5.85798	0.432334
202974_at	4354	MPP1	membrane protein, palmitoylated 1, 55kDa	0.28218	0.0955642	0.01825	0.27784	5.85798	0.431991
205376_at	8821	INPP4B	inositol polyphosphate-4-phosphatase, type II, 105kDa	0.24142	0.0551046	0.01758	0.2377	5.85798	0.431643
201220_x_at	1488	CTBP2	C-terminal binding protein 2	0.26359	0.0773823	0.0134	0.25979	5.85798	0.431518
221002_s_at	81619	TSPAN14	tetraspanin 14	0.2616	0.0755305	0.03163	0.25732	5.85798	0.431358
202208_s_at	10123	ARL4C	ADP-ribosylation factor-like 4C	0.23119	0.0451493	0.01628	0.227	5.85798	0.431324
215894_at	5729	PTGDR	prostaglandin D2 receptor (DP)	0.23624	0.0505556	0.02659	0.23245	5.85798	0.430911
213385_at	1124	CHN2	chimerin (chimaerin) 2	0.27597	0.0903614	0.02177	0.27239	5.85798	0.430823
209881_s_at	NA	NA	NA	0.23044	0.0451201	0.01729	0.22668	5.85798	0.430488
202788_at	7867	MAPKAPK3	mitogen-activated protein kinase-activated protein kinase 3	0.23475	0.0495687	0.00778	0.2303	5.85798	0.430327
204066_s_at	116987	AGAP1	ArfGAP with GTPase domain, ankyrin repeat and PH domain 1	0.2706	0.0856881	0.03193	0.26602	5.85798	0.430014
210592_s_at	6303	SAT1	spermidine/spermine N1-acetyltransferase 1	0.24233	0.0574557	0.0218	0.23781	5.85798	0.42997
219582_at	79627	OGFRL1	opioid growth factor receptor-like 1	0.235	0.0503819	0.02399	0.23102	5.85798	0.429672
210222_s_at	6252	RTN1	reticulon 1	0.21616	0.0316606	0.00873	0.21208	5.85798	0.429534
216841_s_at	6648	SOD2	superoxide dismutase 2, mitochondrial	0.26139	0.0770357	0.03285	0.2577	5.85798	0.429365
221485_at	9334	B4GALT5	UDP-Gal:betaGlcNAc beta 1,4- galactosyltransferase, polypeptide 5	0.23656	0.0530031	0.01497	0.23297	5.85798	0.428435
201087_at	5829	PXN	paxillin	0.24322	0.0603892	0.03053	0.23941	5.85798	0.427587
219049_at	55790	CSGALNACT1	chondroitin sulfate N-acetylgalactosaminyltransferase 1	0.32376	0.141043	0.013	0.32017	5.85798	0.427454
204495_s_at	56905	C15orf39	chromosome 15 open reading frame 39	0.21992	0.0372131	0.01514	0.21607	5.85798	0.427442
209189_at	2353	FOS	FBJ murine osteosarcoma viral oncogene homolog	0.21569	0.0338634	0.01225	0.21171	5.85798	0.426411
219777_at	474344	GIMAP6	GTPase, IMAP family member 6	0.22368	0.0418629	0.02255	0.21982	5.85798	0.4264
217947_at	54918	CMTM6	CKLF-like MARVEL transmembrane domain containing 6	0.23021	0.048983	0.01776	0.2259	5.85798	0.425708
218805_at	55340	GIMAP5	GTPase, IMAP family member 5	0.22312	0.0419198	0.03887	0.21937	5.85798	0.425676
219892_at	53346	TM6SF1	transmembrane 6 superfamily member 1	0.22587	0.0447146	0.02094	0.22233	5.85798	0.425624
208540_x_at	6282	S100A11	S100 calcium binding protein A11	0.27893	0.0980542	0.04369	0.27408	5.85798	0.425295
209696_at	2203	FBP1	fructose-1,6-bisphosphatase 1	0.25312	0.072315	0.0287	0.24823	5.85798	0.425212
201858_s_at	5552	SRGN	serglycin	0.25539	0.0746394	0.01295	0.25096	5.85798	0.425148
202435_s_at	1545	CYP1B1	cytochrome P450, family 1, subfamily B, polypeptide 1	0.28193	0.101893	0.07329	0.27752	5.85798	0.424308
202207_at	10123	ARL4C	ADP-ribosylation factor-like 4C	0.2125	0.0325377	0.01233	0.20956	5.85798	0.42422
202637_s_at	3383	ICAM1	intercellular adhesion molecule 1	0.24722	0.0673747	0.01604	0.24297	5.85798	0.424082
200701_at	10577	NPC2	Niemann-Pick disease, type C2	0.21482	0.0353073	0.01442	0.21095	5.85798	0.423689
203104_at	1436	CSF1R	colony stimulating factor 1 receptor	0.23461	0.0553036	0.01269	0.22984	5.85798	0.423446
210190_at	8676	STX11	syntaxin 11	0.23155	0.0524141	0.02786	0.22759	5.85798	0.423245
207979_s_at	926	CD8B	CD8b molecule	0.22729	0.048246	0.02846	0.22353	5.85798	0.423136
208018_s_at	3055	HCK	hemopoietic cell kinase	0.27389	0.0949457	0.02926	0.26991	5.85798	0.423018
203507_at	968	CD68	CD68 molecule	0.23223	0.0535094	0.01899	0.22844	5.85798	0.422754
208792_s_at	1191	CLU	clusterin	0.22653	0.0479407	0.02243	0.22286	5.85798	0.422598
213988_s_at	6303	SAT1	spermidine/spermine N1-acetyltransferase 1	0.22362	0.045338	0.02606	0.21947	5.85798	0.422235
215087_at	56905	C15orf39	chromosome 15 open reading frame 39	0.2409	0.0626956	0.02517	0.23644	5.85798	0.422143
202862_at	2184	FAH	fumarylacetoacetate hydrolase (fumarylacetoacetase)	0.23846	0.0602626	0.01205	0.23408	5.85798	0.422134
201108_s_at	7057	THBS1	thrombospondin 1	0.24521	0.0672377	0.01524	0.24127	5.85798	0.421868
205640_at	221	ALDH3B1	aldehyde dehydrogenase 3 family, member B1	0.23218	0.054863	0.02951	0.22842	5.85798	0.42109
205241_at	9997	SCO2	SCO cytochrome oxidase deficient homolog 2 (yeast)	0.25258	0.0753576	0.02828	0.24874	5.85798	0.420978
209967_s_at	1390	CREM	cAMP responsive element modulator	0.24562	0.0686462	0.01383	0.24163	5.85798	0.420683
221477_s_at	6648	SOD2	superoxide dismutase 2, mitochondrial	0.24287	0.0663984	0.02457	0.2387	5.85798	0.420085
202437_s_at	1545	CYP1B1	cytochrome P450, family 1, subfamily B, polypeptide 1	0.25603	0.0806181	0.05548	0.25234	5.85798	0.418822
201022_s_at	11034	DSTN	destrin (actin depolymerizing factor)	0.23591	0.0609764	0.00901	0.23087	5.85798	0.418251
213817_at	11213	IRAK3	interleukin-1 receptor-associated kinase 3	0.25321	0.0783932	0.01236	0.24942	5.85798	0.418111
210105_s_at	2534	FYN	FYN oncogene related to SRC, FGR, YES	0.20186	0.0275393	0.01355	0.19828	5.85798	0.417517
210554_s_at	1488	CTBP2	C-terminal binding protein 2	0.23703	0.0632473	0.02055	0.23336	5.85798	0.416873
216268_s_at	182	JAG1	jagged 1	0.24824	0.074644	0.01843	0.24389	5.85798	0.416648
201941_at	1362	CPD	carboxypeptidase D	0.21393	0.0406167	0.02555	0.21002	5.85798	0.416309
209099_x_at	182	JAG1	jagged 1	0.24338	0.070176	0.02429	0.23916	5.85798	0.416178
202336_s_at	5066	PAM	peptidylglycine alpha-amidating monooxygenase	0.22955	0.056427	0.02546	0.22566	5.85798	0.416081
212360_at	271	AMPD2	adenosine monophosphate deaminase 2	0.22708	0.0541458	0.02214	0.22273	5.85798	0.415854
221524_s_at	58528	RRAGD	Ras-related GTP binding D	0.22315	0.0504269	0.01917	0.21947	5.85798	0.4156
206655_s_at	NA	NA	NA	0.23551	0.0633499	0.01695	0.23171	5.85798	0.414922
202458_at	11098	PRSS23	protease, serine, 23	0.2373	0.0654467	0.01695	0.23296	5.85798	0.414552
202430_s_at	5359	PLSCR1	phospholipid scramblase 1	0.24085	0.0691285	0.01978	0.2373	5.85798	0.414393
211732_x_at	3176	HNMT	histamine N-methyltransferase	0.23162	0.0602585	0.01177	0.22726	5.85798	0.413958
211282_x_at	8718	TNFRSF25	tumor necrosis factor receptor superfamily, member 25	0.23272	0.0616085	0.01785	0.2284	5.85798	0.413656
214866_at	5329	PLAUR	plasminogen activator, urokinase receptor	0.24862	0.0775932	0.02052	0.24437	5.85798	0.413554
200696_s_at	2934	GSN	gelsolin	0.22833	0.0573239	0.01494	0.22457	5.85798	0.413529
212606_at	23001	WDFY3	WD repeat and FYVE domain containing 3	0.23422	0.0636472	0.02018	0.23001	5.85798	0.413005
200958_s_at	6386	SDCBP	syndecan binding protein (syntenin)	0.21645	0.0460975	0.01265	0.21287	5.85798	0.412738
205821_at	22914	KLRK1	killer cell lectin-like receptor subfamily K, member 1	0.30278	0.132484	0.02001	0.29874	5.85798	0.412669
205114_s_at	NA	NA	NA	0.23636	0.0663133	0.02949	0.23298	5.85798	0.412367
201859_at	5552	SRGN	serglycin	0.28231	0.112403	0.04586	0.27838	5.85798	0.412197
211404_s_at	334	APLP2	amyloid beta (A4) precursor-like protein 2	0.21053	0.040714	0.01661	0.20678	5.85798	0.412087
212239_at	5295	PIK3R1	phosphoinositide-3-kinase, regulatory subunit 1 (alpha)	0.2143	0.0445517	0.00757	0.20988	5.85798	0.412005
213416_at	NA	NA	NA	0.25458	0.0848391	0.03685	0.24962	5.85798	0.411996
218711_s_at	8436	SDPR	serum deprivation response	0.2198	0.050795	0.02297	0.21589	5.85798	0.411102
204900_x_at	8819	SAP30	Sin3A-associated protein, 30kDa	0.22133	0.0523857	0.02583	0.21735	5.85798	0.411028
209603_at	2625	GATA3	GATA binding protein 3	0.24289	0.0739731	0.02485	0.23842	5.85798	0.410995
206743_s_at	432	ASGR1	asialoglycoprotein receptor 1	0.21687	0.0483634	0.02865	0.21274	5.85798	0.410496
206682_at	10462	CLEC10A	C-type lectin domain family 10, member A	0.24156	0.0734974	0.0253	0.2375	5.85798	0.409954
202499_s_at	6515	SLC2A3	solute carrier family 2 (facilitated glucose transporter), member 3	0.22574	0.0576971	0.02501	0.22193	5.85798	0.40993
203388_at	409	ARRB2	arrestin, beta 2	0.21673	0.0487247	0.01353	0.21319	5.85798	0.409884
210542_s_at	28232	SLCO3A1	solute carrier organic anion transporter family, member 3A1	0.24444	0.0764804	0.02479	0.24041	5.85798	0.409829
206359_at	9021	SOCS3	suppressor of cytokine signaling 3	0.24131	0.0739238	0.01999	0.23715	5.85798	0.409129
202206_at	10123	ARL4C	ADP-ribosylation factor-like 4C	0.21152	0.0443024	0.0228	0.20781	5.85798	0.408922
46665_at	54910	SEMA4C	sema domain, immunoglobulin domain (Ig), transmembrane domain (TM) and short cytoplasmic domain, (semaphorin) 4C	0.24464	0.0774671	0.03001	0.24004	5.85798	0.408868
211676_s_at	3459	IFNGR1	interferon gamma receptor 1	0.21626	0.0494995	0.01824	0.21304	5.85798	0.408363
213475_s_at	3683	ITGAL	integrin, alpha L (antigen CD11A (p180), lymphocyte function-associated antigen 1; alpha polypeptide)	0.23057	0.0638644	0.02423	0.22648	5.85798	0.408296
202531_at	3659	IRF1	interferon regulatory factor 1	0.24147	0.0748106	0.02806	0.23662	5.85798	0.408239
206980_s_at	2323	FLT3LG	fms-related tyrosine kinase 3 ligand	0.2361	0.0696501	0.01235	0.23167	5.85798	0.407983
202481_at	9249	DHRS3	dehydrogenase/reductase (SDR family) member 3	0.23489	0.0685054	0.02859	0.23165	5.85798	0.407903
217771_at	51280	GOLM1	golgi membrane protein 1	0.25267	0.0870134	0.02567	0.24852	5.85798	0.407009
214255_at	57194	ATP10A	ATPase, class V, type 10A	0.21756	0.0522397	0.01074	0.21391	5.85798	0.406596
64064_at	55340	GIMAP5	GTPase, IMAP family member 5	0.21562	0.0503974	0.01924	0.21179	5.85798	0.406476
217739_s_at	10135	NAMPT	nicotinamide phosphoribosyltransferase	0.2362	0.0712817	0.02799	0.23185	5.85798	0.406101
222088_s_at	NA	NA	NA	0.21807	0.0534481	0.02033	0.21464	5.85798	0.405736
203888_at	7056	THBD	thrombomodulin	0.24519	0.0809595	0.04928	0.24135	5.85798	0.405254
207509_s_at	3904	LAIR2	leukocyte-associated immunoglobulin-like receptor 2	0.23771	0.0734961	0.0247	0.23358	5.85798	0.405233
204197_s_at	864	RUNX3	runt-related transcription factor 3	0.229	0.0651195	0.01797	0.22486	5.85798	0.404822
218217_at	59342	SCPEP1	serine carboxypeptidase 1	0.26602	0.102939	0.04118	0.26207	5.85798	0.403832
218618_s_at	64778	FNDC3B	fibronectin type III domain containing 3B	0.20635	0.0433705	0.02439	0.20185	5.85798	0.403707
203126_at	3613	IMPA2	inositol(myo)-1(or 4)-monophosphatase 2	0.2053	0.0429411	0.00635	0.20186	5.85798	0.402938
218094_s_at	NA	NA	NA	0.22184	0.0595354	0.01708	0.21825	5.85798	0.40287
219700_at	57125	PLXDC1	plexin domain containing 1	0.22083	0.0588133	0.03595	0.21687	5.85798	0.402513
204224_s_at	2643	GCH1	GTP cyclohydrolase 1	0.22644	0.0645614	0.02569	0.22215	5.85798	0.402341
202638_s_at	3383	ICAM1	intercellular adhesion molecule 1	0.23287	0.0710689	0.02014	0.2291	5.85798	0.402245
219714_s_at	55799	CACNA2D3	calcium channel, voltage-dependent, alpha 2/delta subunit 3	0.20746	0.0456928	0.01281	0.20375	5.85798	0.402203
202934_at	3099	HK2	hexokinase 2	0.22656	0.0648094	0.0301	0.22307	5.85798	0.402182
201021_s_at	11034	DSTN	destrin (actin depolymerizing factor)	0.21852	0.0568407	0.01596	0.21464	5.85798	0.402094
212224_at	216	ALDH1A1	aldehyde dehydrogenase 1 family, member A1	0.20795	0.0462838	0.01462	0.20364	5.85798	0.402077
201195_s_at	8140	SLC7A5	solute carrier family 7 (amino acid transporter light chain, L system), member 5	0.24165	0.0803414	0.01197	0.23802	5.85798	0.401632
205291_at	3560	IL2RB	interleukin 2 receptor, beta	0.22768	0.0666768	0.03132	0.224	5.85798	0.401252
203320_at	10019	SH2B3	SH2B adaptor protein 3	0.23547	0.0745249	0.01322	0.23164	5.85798	0.40118
205839_s_at	9256	BZRAP1	benzodiazapine receptor (peripheral) associated protein 1	0.224	0.0631718	0.03261	0.22037	5.85798	0.401034
208581_x_at	4501	MT1X	metallothionein 1X	0.22523	0.0644709	0.02148	0.22132	5.85798	0.400948
211495_x_at	NA	NA	NA	0.22955	0.0691116	0.01516	0.226	5.85798	0.400548
216033_s_at	2534	FYN	FYN oncogene related to SRC, FGR, YES	0.21381	0.0534841	0.01498	0.20948	5.85798	0.400407
204834_at	10875	FGL2	fibrinogen-like 2	0.21028	0.0505278	0.0185	0.20621	5.85798	0.39969
203386_at	9882	TBC1D4	TBC1 domain family, member 4	0.24687	0.0871309	0.03397	0.24274	5.85798	0.399674
212276_at	23175	LPIN1	lipin 1	0.21798	0.058325	0.01184	0.21307	5.85798	0.399568
201944_at	3074	HEXB	hexosaminidase B (beta polypeptide)	0.21861	0.0593281	0.02473	0.21462	5.85798	0.399101
205898_at	1524	CX3CR1	chemokine (C-X3-C motif) receptor 1	0.22599	0.0667407	0.01425	0.22188	5.85798	0.39906
210933_s_at	6624	FSCN1	fascin homolog 1, actin-bundling protein (Strongylocentrotus purpuratus)	0.2283	0.0692881	0.04122	0.22433	5.85798	0.398763
205076_s_at	10903	MTMR11	myotubularin related protein 11	0.28619	0.127368	0.02	0.28271	5.85798	0.398525
208702_x_at	334	APLP2	amyloid beta (A4) precursor-like protein 2	0.21888	0.0602536	0.01759	0.21504	5.85798	0.398279
219938_s_at	9050	PSTPIP2	proline-serine-threonine phosphatase interacting protein 2	0.20597	0.0475569	0.00961	0.20201	5.85798	0.398011
214508_x_at	1390	CREM	cAMP responsive element modulator	0.23273	0.0745649	0.01761	0.22907	5.85798	0.3977
211135_x_at	11025	LILRB3	leukocyte immunoglobulin-like receptor, subfamily B (with TM and ITIM domains), member 3	0.22365	0.0660024	0.03534	0.21947	5.85798	0.397049
201601_x_at	8519	IFITM1	interferon induced transmembrane protein 1 (9-27)	0.2226	0.0656616	0.0314	0.21886	5.85798	0.396155
209357_at	10370	CITED2	Cbp/p300-interacting transactivator, with Glu/Asp-rich carboxy-terminal domain, 2	0.22298	0.066071	0.02817	0.21894	5.85798	0.396117
205171_at	5775	PTPN4	protein tyrosine phosphatase, non-receptor type 4 (megakaryocyte)	0.20682	0.0502831	0.03206	0.20277	5.85798	0.395647
203455_s_at	6303	SAT1	spermidine/spermine N1-acetyltransferase 1	0.22116	0.0646714	0.0113	0.21677	5.85798	0.395586
32502_at	81544	GDPD5	glycerophosphodiester phosphodiesterase domain containing 5	0.2358	0.0794057	0.0214	0.23189	5.85798	0.395467
211787_s_at	1973	EIF4A1	eukaryotic translation initiation factor 4A1	0.23891	0.0826137	0.01009	0.23482	5.85798	0.395343
207630_s_at	1390	CREM	cAMP responsive element modulator	0.23819	0.0820401	0.02371	0.23339	5.85798	0.395158
201310_s_at	9315	NREP	neuronal regeneration related protein homolog (rat)	0.2344	0.0786301	0.02956	0.22901	5.85798	0.394677
211458_s_at	NA	NA	NA	0.20694	0.0513707	0.01592	0.20256	5.85798	0.394423
206461_x_at	4496	MT1H	metallothionein 1H	0.22395	0.0685446	0.02539	0.21963	5.85798	0.394215
205398_s_at	4088	SMAD3	SMAD family member 3	0.23543	0.0800537	0.02277	0.23169	5.85798	0.394178
203923_s_at	1536	CYBB	cytochrome b-245, beta polypeptide	0.21596	0.0608915	0.01011	0.21209	5.85798	0.393787
211102_s_at	11027	LILRA2	leukocyte immunoglobulin-like receptor, subfamily A (with TM domain), member 2	0.22987	0.0751344	0.02686	0.2259	5.85798	0.393365
212958_x_at	5066	PAM	peptidylglycine alpha-amidating monooxygenase	0.23502	0.0803533	0.01902	0.23071	5.85798	0.393277
216907_x_at	NA	NA	NA	0.20731	0.0526462	0.0086	0.20309	5.85798	0.393273
201118_at	5226	PGD	phosphogluconate dehydrogenase	0.23384	0.0794644	0.01593	0.22874	5.85798	0.392907
212268_at	1992	SERPINB1	serpin peptidase inhibitor, clade B (ovalbumin), member 1	0.22573	0.0713624	0.01352	0.22149	5.85798	0.392896
209499_x_at	NA	NA	NA	0.21616	0.0625891	0.00727	0.21193	5.85798	0.391881
206493_at	3674	ITGA2B	integrin, alpha 2b (platelet glycoprotein IIb of IIb/IIIa complex, antigen CD41)	0.22552	0.0720872	0.01354	0.22147	5.85798	0.391705
213280_at	23108	RAP1GAP2	RAP1 GTPase activating protein 2	0.22551	0.0721921	0.03161	0.2213	5.85798	0.391558
211663_x_at	5730	PTGDS	prostaglandin D2 synthase 21kDa (brain)	0.21402	0.0616803	0.0384	0.2099	5.85798	0.390307
202973_x_at	10144	FAM13A	family with sequence similarity 13, member A	0.21339	0.061075	0.03334	0.20868	5.85798	0.390275
202497_x_at	6515	SLC2A3	solute carrier family 2 (facilitated glucose transporter), member 3	0.22707	0.075307	0.02678	0.22301	5.85798	0.389568
201300_s_at	5621	PRNP	prion protein	0.21577	0.0641175	0.01676	0.21153	5.85798	0.389426
202888_s_at	290	ANPEP	alanyl (membrane) aminopeptidase	0.27257	0.121032	0.03091	0.26885	5.85798	0.389279
203561_at	2212	FCGR2A	Fc fragment of IgG, low affinity IIa, receptor (CD32)	0.22604	0.0745038	0.00939	0.22214	5.85798	0.389277
207313_x_at	NA	NA	NA	0.2157	0.0642324	0.01833	0.21094	5.85798	0.389188
221704_s_at	79720	VPS37B	vacuolar protein sorting 37 homolog B (S. cerevisiae)	0.21678	0.0656651	0.01309	0.21281	5.85798	0.388735
205819_at	8685	MARCO	macrophage receptor with collagenous structure	0.21237	0.0614981	0.02039	0.20824	5.85798	0.388422
209135_at	444	ASPH	aspartate beta-hydroxylase	0.23711	0.0862426	0.01113	0.23362	5.85798	0.388416
209892_at	2526	FUT4	fucosyltransferase 4 (alpha (1,3) fucosyltransferase, myeloid-specific)	0.23584	0.0858431	0.00925	0.23143	5.85798	0.387294
210837_s_at	5144	PDE4D	phosphodiesterase 4D, cAMP-specific	0.2135	0.0635073	0.00833999	0.20909	5.85798	0.387289
221417_x_at	53637	S1PR5	sphingosine-1-phosphate receptor 5	0.20388	0.0539176	0.0213	0.20026	5.85798	0.38725
203373_at	8835	SOCS2	suppressor of cytokine signaling 2	0.20221	0.0522769	0.01539	0.19892	5.85798	0.387212
205660_at	8638	OASL	2'-5'-oligoadenylate synthetase-like	0.24678	0.0970095	0.01733	0.24263	5.85798	0.387002
212434_at	80273	GRPEL1	GrpE-like 1, mitochondrial (E. coli)	0.22069	0.0710748	0.01092	0.21655	5.85798	0.386801
205896_at	6583	SLC22A4	solute carrier family 22 (organic cation/ergothioneine transporter), member 4	0.2432	0.0939162	0.0295	0.23889	5.85798	0.386373
209031_at	23705	CADM1	cell adhesion molecule 1	0.21717	0.0691639	0.01142	0.21317	5.85798	0.384716
201530_x_at	1973	EIF4A1	eukaryotic translation initiation factor 4A1	0.22401	0.076048	0.01491	0.21999	5.85798	0.384658
208869_s_at	23710	GABARAPL1	GABA(A) receptor-associated protein like 1	0.21438	0.0670343	0.02493	0.21083	5.85798	0.383856
203771_s_at	644	BLVRA	biliverdin reductase A	0.21399	0.066785	0.03947	0.21051	5.85798	0.383673
206494_s_at	3674	ITGA2B	integrin, alpha 2b (platelet glycoprotein IIb of IIb/IIIa complex, antigen CD41)	0.20265	0.0559658	0.01073	0.19874	5.85798	0.382994
211729_x_at	644	BLVRA	biliverdin reductase A	0.22867	0.0822405	0.02938	0.22483	5.85798	0.382661
203979_at	1593	CYP27A1	cytochrome P450, family 27, subfamily A, polypeptide 1	0.22205	0.0757898	0.01307	0.21811	5.85798	0.38244
203773_x_at	644	BLVRA	biliverdin reductase A	0.21088	0.0648254	0.01757	0.20712	5.85798	0.382171
207085_x_at	1438	CSF2RA	colony stimulating factor 2 receptor, alpha, low-affinity (granulocyte-macrophage)	0.21579	0.0697695	0.01682	0.21193	5.85798	0.382126
210784_x_at	NA	NA	NA	0.23743	0.0914211	0.02219	0.2324	5.85798	0.382111
210275_s_at	7763	ZFAND5	zinc finger, AN1-type domain 5	0.20682	0.0609365	0.02444	0.20283	5.85798	0.381947
215332_s_at	926	CD8B	CD8b molecule	0.20819	0.0623902	0.03026	0.20418	5.85798	0.381837
213668_s_at	6659	SOX4	SRY (sex determining region Y)-box 4	0.21105	0.0652719	0.01564	0.2069	5.85798	0.381809
202269_x_at	2633	GBP1	guanylate binding protein 1, interferon-inducible	0.23031	0.0846051	0.01564	0.22666	5.85798	0.381713
219093_at	55022	PID1	phosphotyrosine interaction domain containing 1	0.21961	0.0743056	0.01729	0.21582	5.85798	0.381188
216676_x_at	115653	KIR3DL3	killer cell immunoglobulin-like receptor, three domains, long cytoplasmic tail, 3	0.21268	0.0675823	0.02347	0.20821	5.85798	0.380917
214875_x_at	334	APLP2	amyloid beta (A4) precursor-like protein 2	0.20173	0.0568252	0.01521	0.19804	5.85798	0.380664
217502_at	3433	IFIT2	interferon-induced protein with tetratricopeptide repeats 2	0.22488	0.0800015	0.02757	0.22002	5.85798	0.380629
216336_x_at	4493	MT1E	metallothionein 1E	0.22225	0.0775563	0.02731	0.21787	5.85798	0.380386
204614_at	5055	SERPINB2	serpin peptidase inhibitor, clade B (ovalbumin), member 2	0.25797	0.113655	0.05522	0.25415	5.85798	0.379888
209893_s_at	2526	FUT4	fucosyltransferase 4 (alpha (1,3) fucosyltransferase, myeloid-specific)	0.23473	0.0907457	0.00872001	0.23075	5.85798	0.379453
204198_s_at	864	RUNX3	runt-related transcription factor 3	0.22328	0.0795063	0.01314	0.21892	5.85798	0.379175
201349_at	9368	SLC9A3R1	solute carrier family 9 (sodium/hydrogen exchanger), member 3 regulator 1	0.22157	0.0783591	0.01451	0.21722	5.85798	0.378432
202594_at	23484	LEPROTL1	leptin receptor overlapping transcript-like 1	0.21299	0.0700949	0.01859	0.20936	5.85798	0.378015
210264_at	2859	GPR35	G protein-coupled receptor 35	0.21528	0.0724831	0.00669999	0.21126	5.85798	0.377885
218857_s_at	80150	ASRGL1	asparaginase like 1	0.20849	0.0657741	0.01535	0.20489	5.85798	0.377778
202704_at	10140	TOB1	transducer of ERBB2, 1	0.20553	0.0629355	0.02143	0.20129	5.85798	0.377617
212432_at	80273	GRPEL1	GrpE-like 1, mitochondrial (E. coli)	0.21709	0.074749	0.01478	0.21332	5.85798	0.377281
203298_s_at	3720	JARID2	jumonji, AT rich interactive domain 2	0.20257	0.0606465	0.01343	0.19824	5.85798	0.376727
220326_s_at	55701	ARHGEF40	Rho guanine nucleotide exchange factor (GEF) 40	0.20169	0.0601153	0.01653	0.19782	5.85798	0.376264
208770_s_at	1979	EIF4EBP2	eukaryotic translation initiation factor 4E binding protein 2	0.2046	0.0631737	0.00964001	0.20038	5.85798	0.376067
211685_s_at	83988	NCALD	neurocalcin delta	0.20648	0.0654322	0.01826	0.20266	5.85798	0.375563
204351_at	6286	S100P	S100 calcium binding protein P	0.2427	0.101867	0.06514	0.23805	5.85798	0.375277
212859_x_at	4493	MT1E	metallothionein 1E	0.22838	0.0878909	0.02159	0.22337	5.85798	0.374819
202932_at	7525	YES1	v-yes-1 Yamaguchi sarcoma viral oncogene homolog 1	0.22373	0.0833936	0.01849	0.22002	5.85798	0.374615
221060_s_at	7099	TLR4	toll-like receptor 4	0.22183	0.0815706	0.0231	0.21794	5.85798	0.374512
209729_at	10634	GAS2L1	growth arrest-specific 2 like 1	0.21638	0.0763395	0.0105	0.21217	5.85798	0.37422
217997_at	22822	PHLDA1	pleckstrin homology-like domain, family A, member 1	0.21128	0.0712958	0.03522	0.20767	5.85798	0.374145
212759_s_at	6934	TCF7L2	transcription factor 7-like 2 (T-cell specific, HMG-box)	0.20917	0.0694152	0.01378	0.20559	5.85798	0.373838
205239_at	374	AREG	amphiregulin	0.22827	0.0886665	0.01879	0.22397	5.85798	0.373636
211133_x_at	NA	NA	NA	0.2137	0.0743292	0.01545	0.20995	5.85798	0.373324
206020_at	9306	SOCS6	suppressor of cytokine signaling 6	0.2257	0.0864706	0.02076	0.2207	5.85798	0.373135
220646_s_at	51348	KLRF1	killer cell lectin-like receptor subfamily F, member 1	0.21568	0.0766566	0.02836	0.212	5.85798	0.372858
220712_at	619426	C8orf60	chromosome 8 open reading frame 60	0.21312	0.0742496	0.01897	0.20945	5.85798	0.372653
218603_at	51696	HECA	headcase homolog (Drosophila)	0.22245	0.0836158	0.01936	0.21803	5.85798	0.372605
204490_s_at	960	CD44	CD44 molecule (Indian blood group)	0.2077	0.0695308	0.02523	0.20404	5.85798	0.371711
211367_s_at	834	CASP1	caspase 1, apoptosis-related cysteine peptidase	0.21897	0.0814494	0.03588	0.21474	5.85798	0.370838
220418_at	53347	UBASH3A	ubiquitin associated and SH3 domain containing A	0.20959	0.0721818	0.01489	0.20537	5.85798	0.370686
207980_s_at	10370	CITED2	Cbp/p300-interacting transactivator, with Glu/Asp-rich carboxy-terminal domain, 2	0.20844	0.0715966	0.01684	0.2045	5.85798	0.369924
213506_at	2150	F2RL1	coagulation factor II (thrombin) receptor-like 1	0.21634	0.0796026	0.01752	0.21224	5.85798	0.36978
201942_s_at	1362	CPD	carboxypeptidase D	0.21907	0.0824511	0.00953	0.21511	5.85798	0.36962
215498_s_at	5606	MAP2K3	mitogen-activated protein kinase kinase 3	0.20923	0.0726621	0.02149	0.20529	5.85798	0.369551
222043_at	1191	CLU	clusterin	0.21852	0.0819574	0.03545	0.21472	5.85798	0.369544
201502_s_at	4792	NFKBIA	nuclear factor of kappa light polypeptide gene enhancer in B-cells inhibitor, alpha	0.20916	0.0726352	0.02294	0.20467	5.85798	0.369493
206245_s_at	10625	IVNS1ABP	influenza virus NS1A binding protein	0.20849	0.0720428	0.02376	0.20438	5.85798	0.369388
200075_s_at	2987	GUK1	guanylate kinase 1	0.21208	0.0758096	0.02056	0.20803	5.85798	0.369148
216236_s_at	NA	NA	NA	0.21296	0.0767102	0.02826	0.2096	5.85798	0.36912
204646_at	1806	DPYD	dihydropyrimidine dehydrogenase	0.20375	0.0677756	0.02381	0.19935	5.85798	0.368747
208179_x_at	3804	KIR2DL3	killer cell immunoglobulin-like receptor, two domains, long cytoplasmic tail, 3	0.20105	0.0651662	0.01322	0.19719	5.85798	0.368624
213849_s_at	5521	PPP2R2B	protein phosphatase 2, regulatory subunit B, beta	0.20764	0.0720275	0.02053	0.20366	5.85798	0.368256
210225_x_at	11025	LILRB3	leukocyte immunoglobulin-like receptor, subfamily B (with TM and ITIM domains), member 3	0.2287	0.0931291	0.01027	0.22484	5.85798	0.3682
218345_at	55365	TMEM176A	transmembrane protein 176A	0.21306	0.0775992	0.01173	0.20922	5.85798	0.36805
201599_at	4942	OAT	ornithine aminotransferase	0.23152	0.0960597	0.01801	0.22672	5.85798	0.368049
200839_s_at	1508	CTSB	cathepsin B	0.2274	0.0921484	0.02359	0.22366	5.85798	0.367766
212014_x_at	960	CD44	CD44 molecule (Indian blood group)	0.20282	0.0679693	0.01307	0.19892	5.85798	0.36722
200923_at	3959	LGALS3BP	lectin, galactoside-binding, soluble, 3 binding protein	0.20832	0.0737164	0.01144	0.20456	5.85798	0.366884
213285_at	161291	TMEM30B	transmembrane protein 30B	0.21183	0.077493	0.0308	0.20843	5.85798	0.36652
209824_s_at	406	ARNTL	aryl hydrocarbon receptor nuclear translocator-like	0.22445	0.0901915	0.02727	0.22095	5.85798	0.366413
206342_x_at	3423	IDS	iduronate 2-sulfatase	0.21394	0.0800057	0.01817	0.20965	5.85798	0.36597
211456_x_at	645745	MT1P2	metallothionein 1 pseudogene 2	0.21224	0.078557	0.00786	0.20821	5.85798	0.365627
209835_x_at	960	CD44	CD44 molecule (Indian blood group)	0.20576	0.0728329	0.01661	0.20231	5.85798	0.364592
221523_s_at	58528	RRAGD	Ras-related GTP binding D	0.22131	0.0883906	0.02503	0.21758	5.85798	0.364581
218086_at	56654	NPDC1	neural proliferation, differentiation and control, 1	0.21413	0.0813713	0.0141	0.21015	5.85798	0.364361
205270_s_at	3937	LCP2	lymphocyte cytosolic protein 2 (SH2 domain containing leukocyte protein of 76kDa)	0.23073	0.0980181	0.04363	0.22638	5.85798	0.364296
211764_s_at	7321	UBE2D1	ubiquitin-conjugating enzyme E2D 1	0.20622	0.0741471	0.01262	0.20208	5.85798	0.363418
218272_at	55020	TTC38	tetratricopeptide repeat domain 38	0.20488	0.0728506	0.009	0.20148	5.85798	0.363358
218606_at	55625	ZDHHC7	zinc finger, DHHC-type containing 7	0.20714	0.0752487	0.00953001	0.2036	5.85798	0.363168
204749_at	4675	NAP1L3	nucleosome assembly protein 1-like 3	0.20849	0.0770663	0.0107	0.20438	5.85798	0.362524
211841_s_at	8718	TNFRSF25	tumor necrosis factor receptor superfamily, member 25	0.21791	0.0874156	0.04346	0.21372	5.85798	0.36124
209868_s_at	5937	RBMS1	RNA binding motif, single stranded interacting protein 1	0.20344	0.0730816	0.01351	0.19905	5.85798	0.361052
202498_s_at	6515	SLC2A3	solute carrier family 2 (facilitated glucose transporter), member 3	0.2392	0.108887	0.04529	0.23473	5.85798	0.360988
204714_s_at	2153	F5	coagulation factor V (proaccelerin, labile factor)	0.21436	0.0841135	0.03037	0.21063	5.85798	0.360897
201121_s_at	10857	PGRMC1	progesterone receptor membrane component 1	0.23688	0.106707	0.03702	0.2323	5.85798	0.360796
211397_x_at	3803	KIR2DL2	killer cell immunoglobulin-like receptor, two domains, long cytoplasmic tail, 2	0.20125	0.0710766	0.01124	0.19722	5.85798	0.360795
213954_at	26049	FAM169A	family with sequence similarity 169, member A	0.21556	0.0855291	0.02948	0.21136	5.85798	0.360598
212807_s_at	6272	SORT1	sortilin 1	0.22717	0.0971689	0.028	0.22245	5.85798	0.360557
202367_at	1523	CUX1	cut-like homeobox 1	0.21909	0.0892226	0.02667	0.21526	5.85798	0.360371
207266_x_at	5937	RBMS1	RNA binding motif, single stranded interacting protein 1	0.20722	0.0773719	0.01109	0.20323	5.85798	0.360344
204759_at	1102	RCBTB2	regulator of chromosome condensation (RCC1) and BTB (POZ) domain containing protein 2	0.24806	0.118571	0.0642	0.24395	5.85798	0.359846
217943_s_at	55700	MAP7D1	MAP7 domain containing 1	0.20398	0.0746673	0.0075	0.19966	5.85798	0.359601
204254_s_at	7421	VDR	vitamin D (1,25- dihydroxyvitamin D3) receptor	0.22449	0.0952264	0.01117	0.22058	5.85798	0.359533
204745_x_at	4495	MT1G	metallothionein 1G	0.21575	0.086823	0.02835	0.21134	5.85798	0.359064
205269_at	3937	LCP2	lymphocyte cytosolic protein 2 (SH2 domain containing leukocyte protein of 76kDa)	0.2107	0.0817815	0.02816	0.20705	5.85798	0.359052
201443_s_at	10159	ATP6AP2	ATPase, H+ transporting, lysosomal accessory protein 2	0.20475	0.0764606	0.01328	0.20028	5.85798	0.358175
217819_at	51125	GOLGA7	golgin A7	0.20887	0.080931	0.02633	0.20501	5.85798	0.357686
209481_at	54861	SNRK	SNF related kinase	0.21514	0.0873233	0.0229	0.21109	5.85798	0.357515
216565_x_at	NA	NA	NA	0.20383	0.0760538	0.01989	0.20049	5.85798	0.357458
211275_s_at	2992	GYG1	glycogenin 1	0.21073	0.0830393	0.01204	0.20638	5.85798	0.357338
204858_s_at	1890	TYMP	thymidine phosphorylase	0.20549	0.077899	0.02131	0.20141	5.85798	0.357199
203562_at	9638	FEZ1	fasciculation and elongation protein zeta 1 (zygin I)	0.22136	0.093833	0.01487	0.21718	5.85798	0.357109
204393_s_at	55	ACPP	acid phosphatase, prostate	0.20748	0.0800824	0.02465	0.20367	5.85798	0.356928
214665_s_at	11261	CHP	calcium binding protein P22	0.22278	0.0954864	0.01503	0.21893	5.85798	0.356782
200663_at	967	CD63	CD63 molecule	0.20305	0.0758073	0.01344	0.19898	5.85798	0.356711
217625_x_at	NA	NA	NA	0.22884	0.101893	0.03208	0.22514	5.85798	0.356296
205885_s_at	3676	ITGA4	integrin, alpha 4 (antigen CD49D, alpha 4 subunit of VLA-4 receptor)	0.22573	0.0994701	0.02651	0.22112	5.85798	0.355331
214022_s_at	8519	IFITM1	interferon induced transmembrane protein 1 (9-27)	0.21596	0.0897179	0.02114	0.21206	5.85798	0.355306
207850_at	2921	CXCL3	chemokine (C-X-C motif) ligand 3	0.2272	0.100977	0.01678	0.22318	5.85798	0.355279
201444_s_at	10159	ATP6AP2	ATPase, H+ transporting, lysosomal accessory protein 2	0.2101	0.0841235	0.01372	0.20587	5.85798	0.354932
202599_s_at	8204	NRIP1	nuclear receptor interacting protein 1	0.21139	0.0855597	0.01549	0.20721	5.85798	0.354726
213241_at	10154	PLXNC1	plexin C1	0.21341	0.0876846	0.01207	0.20931	5.85798	0.354578
201368_at	678	ZFP36L2	zinc finger protein 36, C3H type-like 2	0.20432	0.0790455	0.01547	0.20044	5.85798	0.353941
211749_s_at	9341	VAMP3	vesicle-associated membrane protein 3 (cellubrevin)	0.2062	0.0810948	0.00994	0.2013	5.85798	0.353702
218399_s_at	55038	CDCA4	cell division cycle associated 4	0.20227	0.0773575	0.01312	0.19845	5.85798	0.35343
211816_x_at	2204	FCAR	Fc fragment of IgA, receptor for	0.23738	0.112652	0.03976	0.23288	5.85798	0.353168
204621_s_at	4929	NR4A2	nuclear receptor subfamily 4, group A, member 2	0.22953	0.105599	0.03294	0.22536	5.85798	0.352039
209791_at	11240	PADI2	peptidyl arginine deiminase, type II	0.20873	0.0852271	0.01395	0.20478	5.85798	0.35143
200650_s_at	3939	LDHA	lactate dehydrogenase A	0.22435	0.101009	0.01491	0.2204	5.85798	0.351199
200713_s_at	22919	MAPRE1	microtubule-associated protein, RP/EB family, member 1	0.20651	0.0831703	0.01797	0.20244	5.85798	0.351198
209930_s_at	4778	NFE2	nuclear factor (erythroid-derived 2), 45kDa	0.22953	0.106229	0.02722	0.2254	5.85798	0.351142
209164_s_at	1534	CYB561	cytochrome b-561	0.21736	0.0941376	0.01391	0.21362	5.85798	0.351031
209949_at	4688	NCF2	neutrophil cytosolic factor 2	0.21233	0.0891856	0.02451	0.20871	5.85798	0.350919
208936_x_at	3964	LGALS8	lectin, galactoside-binding, soluble, 8	0.26677	0.143799	0.06857	0.26215	5.85798	0.350673
206385_s_at	288	ANK3	ankyrin 3, node of Ranvier (ankyrin G)	0.21842	0.0954682	0.02838	0.21372	5.85798	0.350645
210439_at	29851	ICOS	inducible T-cell co-stimulator	0.25123	0.128592	0.0215	0.24662	5.85798	0.350197
200970_s_at	27230	SERP1	stress-associated endoplasmic reticulum protein 1	0.20009	0.0778299	0.01279	0.19591	5.85798	0.349657
200673_at	9741	LAPTM4A	lysosomal protein transmembrane 4 alpha	0.20372	0.081488	0.01195	0.19918	5.85798	0.349617
214696_at	84981	MIR22HG	MIR22 host gene (non-protein coding)	0.20294	0.0807631	0.0162	0.19892	5.85798	0.349538
209526_s_at	50810	HDGFRP3	hepatoma-derived growth factor, related protein 3	0.21013	0.0887894	0.01932	0.20576	5.85798	0.34834
211709_s_at	6320	CLEC11A	C-type lectin domain family 11, member A	0.2348	0.113467	0.00922999	0.23068	5.85798	0.348329
205560_at	5125	PCSK5	proprotein convertase subtilisin/kexin type 5	0.20887	0.0878797	0.01927	0.20438	5.85798	0.347837
201280_s_at	1601	DAB2	disabled homolog 2, mitogen-responsive phosphoprotein (Drosophila)	0.20637	0.0856674	0.02264	0.20266	5.85798	0.347423
212843_at	4684	NCAM1	neural cell adhesion molecule 1	0.20368	0.0833438	0.01333	0.19932	5.85798	0.346895
204811_s_at	9254	CACNA2D2	calcium channel, voltage-dependent, alpha 2/delta subunit 2	0.20433	0.0840527	0.02201	0.20026	5.85798	0.34681
221210_s_at	80896	NPL	N-acetylneuraminate pyruvate lyase (dihydrodipicolinate synthase)	0.22512	0.105025	0.03791	0.22029	5.85798	0.346548
217769_s_at	51371	POMP	proteasome maturation protein	0.20865	0.0887942	0.01686	0.20464	5.85798	0.346202
213343_s_at	81544	GDPD5	glycerophosphodiester phosphodiesterase domain containing 5	0.20483	0.0849746	0.01352	0.20141	5.85798	0.346201
201537_s_at	1845	DUSP3	dual specificity phosphatase 3	0.21495	0.0951223	0.0257	0.21025	5.85798	0.346161
207571_x_at	9473	C1orf38	chromosome 1 open reading frame 38	0.20642	0.0868557	0.01552	0.20198	5.85798	0.345781
210785_s_at	9473	C1orf38	chromosome 1 open reading frame 38	0.22157	0.102157	0.02167	0.21765	5.85798	0.345562
220001_at	23569	PADI4	peptidyl arginine deiminase, type IV	0.22676	0.107464	0.01955	0.22254	5.85798	0.345392
217898_at	56851	C15orf24	chromosome 15 open reading frame 24	0.22508	0.106183	0.01856	0.22118	5.85798	0.344815
211366_x_at	834	CASP1	caspase 1, apoptosis-related cysteine peptidase	0.20802	0.0895918	0.03711	0.20401	5.85798	0.344134
215707_s_at	5621	PRNP	prion protein	0.20402	0.0860099	0.01983	0.19985	5.85798	0.343526
200739_s_at	6612	SUMO3	SMT3 suppressor of mif two 3 homolog 3 (S. cerevisiae)	0.21295	0.0949604	0.00569	0.20872	5.85798	0.343496
210772_at	2358	FPR2	formyl peptide receptor 2	0.21535	0.0975463	0.01824	0.21163	5.85798	0.343225
206875_s_at	9748	SLK	STE20-like kinase	0.20118	0.0834463	0.01539	0.19705	5.85798	0.343124
210797_s_at	8638	OASL	2'-5'-oligoadenylate synthetase-like	0.20564	0.08793	0.01015	0.20137	5.85798	0.343089
201169_s_at	8553	BHLHE40	basic helix-loop-helix family, member e40	0.2115	0.0937996	0.01043	0.20738	5.85798	0.343075
218728_s_at	29097	CNIH4	cornichon homolog 4 (Drosophila)	0.20899	0.0913835	0.042	0.20515	5.85798	0.342938
219716_at	80830	APOL6	apolipoprotein L, 6	0.23197	0.114674	0.04748	0.22744	5.85798	0.342485
201089_at	526	ATP6V1B2	ATPase, H+ transporting, lysosomal 56/58kDa, V1 subunit B2	0.21535	0.0981073	0.01562	0.21137	5.85798	0.342407
221484_at	9334	B4GALT5	UDP-Gal:betaGlcNAc beta 1,4- galactosyltransferase, polypeptide 5	0.20075	0.0841582	0.01273	0.19701	5.85798	0.341455
203044_at	22856	CHSY1	chondroitin sulfate synthase 1	0.20484	0.0883384	0.01634	0.20073	5.85798	0.341323
205180_s_at	101	ADAM8	ADAM metallopeptidase domain 8	0.21183	0.0953565	0.02724	0.20791	5.85798	0.341282
208864_s_at	7295	TXN	thioredoxin	0.22913	0.112682	0.04674	0.22453	5.85798	0.341245
212203_x_at	10410	IFITM3	interferon induced transmembrane protein 3	0.2092	0.0928246	0.02489	0.20572	5.85798	0.341138
201337_s_at	9341	VAMP3	vesicle-associated membrane protein 3 (cellubrevin)	0.20651	0.0901369	0.01557	0.20257	5.85798	0.341135
200872_at	6281	S100A10	S100 calcium binding protein A10	0.21234	0.0966466	0.02572	0.20842	5.85798	0.340137
211307_s_at	2204	FCAR	Fc fragment of IgA, receptor for	0.224	0.108733	0.02877	0.22032	5.85798	0.339509
210422_x_at	6556	SLC11A1	solute carrier family 11 (proton-coupled divalent metal ion transporters), member 1	0.22356	0.108396	0.02183	0.21871	5.85798	0.339358
213187_x_at	2512	FTL	ferritin, light polypeptide	0.20745	0.092405	0.01224	0.20348	5.85798	0.339183
213222_at	23236	PLCB1	phospholipase C, beta 1 (phosphoinositide-specific)	0.24567	0.130654	0.01294	0.2422	5.85798	0.33914
202600_s_at	8204	NRIP1	nuclear receptor interacting protein 1	0.20857	0.0936126	0.02631	0.20473	5.85798	0.339054
209970_x_at	834	CASP1	caspase 1, apoptosis-related cysteine peptidase	0.21307	0.098632	0.03856	0.20924	5.85798	0.338287
214512_s_at	10923	SUB1	SUB1 homolog (S. cerevisiae)	0.21118	0.0967507	0.02638	0.20758	5.85798	0.338274
204526_s_at	11138	TBC1D8	TBC1 domain family, member 8 (with GRAM domain)	0.23767	0.12326	0.02645	0.23434	5.85798	0.338246
209301_at	760	CA2	carbonic anhydrase II	0.23805	0.124149	0.01719	0.2337	5.85798	0.337492
202933_s_at	7525	YES1	v-yes-1 Yamaguchi sarcoma viral oncogene homolog 1	0.20549	0.0916711	0.01494	0.20144	5.85798	0.337371
202087_s_at	1514	CTSL1	cathepsin L1	0.20871	0.0949758	0.01272	0.20463	5.85798	0.337245
200919_at	1912	PHC2	polyhomeotic homolog 2 (Drosophila)	0.20663	0.0936199	0.03654	0.20252	5.85798	0.33617
214721_x_at	23580	CDC42EP4	CDC42 effector protein (Rho GTPase binding) 4	0.21686	0.103885	0.02571	0.21309	5.85798	0.336118
207945_s_at	1453	CSNK1D	casein kinase 1, delta	0.20184	0.0891089	0.01122	0.19778	5.85798	0.335754
219118_at	51303	FKBP11	FK506 binding protein 11, 19 kDa	0.22128	0.10897	0.02903	0.21691	5.85798	0.335127
203085_s_at	7040	TGFB1	transforming growth factor, beta 1	0.20162	0.0893239	0.03116	0.19771	5.85798	0.335106
204436_at	80301	PLEKHO2	pleckstrin homology domain containing, family O member 2	0.21863	0.106346	0.03061	0.21453	5.85798	0.335088
209264_s_at	7106	TSPAN4	tetraspanin 4	0.22453	0.112363	0.02956	0.22015	5.85798	0.334913
218793_s_at	6322	SCML1	sex comb on midleg-like 1 (Drosophila)	0.27275	0.160749	0.05142	0.26946	5.85798	0.334665
203167_at	7077	TIMP2	TIMP metallopeptidase inhibitor 2	0.21107	0.0992129	0.01337	0.20666	5.85798	0.33445
203907_s_at	9922	IQSEC1	IQ motif and Sec7 domain 1	0.20427	0.0924149	0.02366	0.20005	5.85798	0.334447
202946_s_at	22903	BTBD3	BTB (POZ) domain containing 3	0.20568	0.0940556	0.0132	0.2007	5.85798	0.334102
201389_at	3678	ITGA5	integrin, alpha 5 (fibronectin receptor, alpha polypeptide)	0.20959	0.0984016	0.02524	0.20529	5.85798	0.333449
218856_at	27242	TNFRSF21	tumor necrosis factor receptor superfamily, member 21	0.20747	0.0963773	0.01685	0.20331	5.85798	0.333306
202912_at	133	ADM	adrenomedullin	0.21536	0.10504	0.02696	0.21141	5.85798	0.332144
217513_at	284021	MILR1	mast cell immunoglobulin-like receptor 1	0.21226	0.10202	0.02168	0.20827	5.85798	0.332024
215016_x_at	667	DST	dystonin	0.21176	0.101643	0.01469	0.20759	5.85798	0.331839
218660_at	8291	DYSF	dysferlin, limb girdle muscular dystrophy 2B (autosomal recessive)	0.22103	0.110998	0.03015	0.21664	5.85798	0.331711
213003_s_at	NA	NA	NA	0.20164	0.0916968	0.00736	0.19787	5.85798	0.331577
207270_x_at	10871	CD300C	CD300c molecule	0.21534	0.105459	0.01955	0.21221	5.85798	0.331483
208499_s_at	5611	DNAJC3	DnaJ (Hsp40) homolog, subfamily C, member 3	0.20398	0.0942286	0.01653	0.1994	5.85798	0.331288
200878_at	2034	EPAS1	endothelial PAS domain protein 1	0.20824	0.0987778	0.02921	0.20391	5.85798	0.330851
218847_at	10644	IGF2BP2	insulin-like growth factor 2 mRNA binding protein 2	0.22715	0.118347	0.02234	0.22273	5.85798	0.329853
221802_s_at	57698	KIAA1598	KIAA1598	0.20572	0.0969493	0.01737	0.20128	5.85798	0.329804
220496_at	51266	CLEC1B	C-type lectin domain family 1, member B	0.21716	0.108566	0.04986	0.21338	5.85798	0.329536
212472_at	9645	MICAL2	microtubule associated monoxygenase, calponin and LIM domain containing 2	0.20551	0.0972918	0.01127	0.20148	5.85798	0.328965
201669_s_at	4082	MARCKS	myristoylated alanine-rich protein kinase C substrate	0.20001	0.0919904	0.05222	0.19597	5.85798	0.328663
200776_s_at	9689	BZW1	basic leucine zipper and W2 domains 1	0.20152	0.0943408	0.01756	0.19733	5.85798	0.327382
209563_x_at	801	CALM1	calmodulin 1 (phosphorylase kinase, delta)	0.20121	0.0941332	0.00684001	0.19673	5.85798	0.327226
203585_at	7739	ZNF185	zinc finger protein 185 (LIM domain)	0.23392	0.127966	0.03979	0.22933	5.85798	0.325505
90265_at	11033	ADAP1	ArfGAP with dual PH domains 1	0.21206	0.106808	0.01566	0.20853	5.85798	0.324425
220570_at	56729	RETN	resistin	0.24184	0.136599	0.0493	0.23773	5.85798	0.324409
203749_s_at	5914	RARA	retinoic acid receptor, alpha	0.21312	0.107881	0.02048	0.20917	5.85798	0.324406
202506_at	6744	SSFA2	sperm specific antigen 2	0.22952	0.12503	0.05479	0.22491	5.85798	0.32325
211368_s_at	834	CASP1	caspase 1, apoptosis-related cysteine peptidase	0.22874	0.124295	0.06055	0.22453	5.85798	0.32318
205884_at	3676	ITGA4	integrin, alpha 4 (antigen CD49D, alpha 4 subunit of VLA-4 receptor)	0.22924	0.124909	0.03495	0.22526	5.85798	0.323004
216248_s_at	4929	NR4A2	nuclear receptor subfamily 4, group A, member 2	0.21845	0.114161	0.02571	0.21406	5.85798	0.322938
219117_s_at	51303	FKBP11	FK506 binding protein 11, 19 kDa	0.2046	0.100931	0.01328	0.20052	5.85798	0.321977
208934_s_at	3964	LGALS8	lectin, galactoside-binding, soluble, 8	0.2031	0.0994645	0.01063	0.19883	5.85798	0.321925
219355_at	55086	CXorf57	chromosome X open reading frame 57	0.20127	0.097713	0.01937	0.19739	5.85798	0.321803
201573_s_at	2107	ETF1	eukaryotic translation termination factor 1	0.21145	0.107932	0.02673	0.20691	5.85798	0.321742
209870_s_at	321	APBA2	amyloid beta (A4) precursor protein-binding, family A, member 2	0.20123	0.0978793	0.01764	0.19705	5.85798	0.321482
200929_at	10972	TMED10	transmembrane emp24-like trafficking protein 10 (yeast)	0.20393	0.100743	0.02714	0.19981	5.85798	0.321228
211936_at	3309	HSPA5	heat shock 70kDa protein 5 (glucose-regulated protein, 78kDa)	0.20013	0.0971943	0.02056	0.19674	5.85798	0.320836
213848_at	1849	DUSP7	dual specificity phosphatase 7	0.2158	0.112954	0.03309	0.2122	5.85798	0.320696
218358_at	79174	CRELD2	cysteine-rich with EGF-like domains 2	0.20508	0.102467	0.00885	0.20131	5.85798	0.320333
203437_at	8834	TMEM11	transmembrane protein 11	0.20029	0.0978189	0.0101	0.19622	5.85798	0.320111
204622_x_at	4929	NR4A2	nuclear receptor subfamily 4, group A, member 2	0.21437	0.111986	0.02882	0.21024	5.85798	0.319976
202352_s_at	5718	PSMD12	proteasome (prosome, macropain) 26S subunit, non-ATPase, 12	0.21011	0.108065	0.02634	0.20581	5.85798	0.319444
219557_s_at	56675	NRIP3	nuclear receptor interacting protein 3	0.21077	0.10949	0.04079	0.20581	5.85798	0.318245
208810_at	NA	NA	NA	0.20255	0.101411	0.03278	0.1989	5.85798	0.318024
222317_at	5140	PDE3B	phosphodiesterase 3B, cGMP-inhibited	0.20227	0.101317	0.04668	0.19813	5.85798	0.317731
202433_at	10237	SLC35B1	solute carrier family 35, member B1	0.20637	0.105731	0.01061	0.20204	5.85798	0.317237
219657_s_at	51274	KLF3	Kruppel-like factor 3 (basic)	0.20597	0.105366	0.02787	0.20195	5.85798	0.317181
201829_at	10276	NET1	neuroepithelial cell transforming 1	0.20841	0.108254	0.01416	0.20456	5.85798	0.316474
205409_at	2355	FOSL2	FOS-like antigen 2	0.20176	0.101697	0.01203	0.19794	5.85798	0.316327
210774_s_at	8031	NCOA4	nuclear receptor coactivator 4	0.21344	0.11374	0.02521	0.21005	5.85798	0.315752
219901_at	55785	FGD6	FYVE, RhoGEF and PH domain containing 6	0.207	0.10749	0.02546	0.20301	5.85798	0.315452
212041_at	9114	ATP6V0D1	ATPase, H+ transporting, lysosomal 38kDa, V0 subunit d1	0.21996	0.120476	0.03429	0.2161	5.85798	0.31541
209959_at	8013	NR4A3	nuclear receptor subfamily 4, group A, member 3	0.20488	0.105521	0.01067	0.20097	5.85798	0.315213
203060_s_at	9060	PAPSS2	3'-phosphoadenosine 5'-phosphosulfate synthase 2	0.20799	0.108673	0.0129	0.20317	5.85798	0.315145
200777_s_at	9689	BZW1	basic leucine zipper and W2 domains 1	0.20856	0.109457	0.01245	0.20419	5.85798	0.314807
203153_at	3434	IFIT1	interferon-induced protein with tetratricopeptide repeats 1	0.20481	0.105881	0.01312	0.2004	5.85798	0.314529
203005_at	4055	LTBR	lymphotoxin beta receptor (TNFR superfamily, member 3)	0.21194	0.114026	0.02866	0.20831	5.85798	0.312912
209581_at	11145	PLA2G16	phospholipase A2, group XVI	0.21851	0.120789	0.03508	0.21397	5.85798	0.312603
202284_s_at	1026	CDKN1A	cyclin-dependent kinase inhibitor 1A (p21, Cip1)	0.207	0.109552	0.02922	0.20301	5.85798	0.312166
206147_x_at	10389	SCML2	sex comb on midleg-like 2 (Drosophila)	0.20217	0.104876	0.01196	0.19786	5.85798	0.311921
212293_at	204851	HIPK1	homeodomain interacting protein kinase 1	0.20567	0.10849	0.0219	0.20127	5.85798	0.311737
201999_s_at	6993	DYNLT1	dynein, light chain, Tctex-type 1	0.20756	0.110464	0.02813	0.20392	5.85798	0.311603
200667_at	7323	UBE2D3	ubiquitin-conjugating enzyme E2D 3	0.20392	0.107409	0.02285	0.19961	5.85798	0.310662
208706_s_at	1983	EIF5	eukaryotic translation initiation factor 5	0.21798	0.121579	0.04341	0.21353	5.85798	0.310485
208924_at	26994	RNF11	ring finger protein 11	0.21255	0.116226	0.01979	0.20866	5.85798	0.310361
208828_at	54107	POLE3	polymerase (DNA directed), epsilon 3 (p17 subunit)	0.21961	0.123717	0.03501	0.21527	5.85798	0.309667
206039_at	9363	RAB33A	RAB33A, member RAS oncogene family	0.2086	0.112864	0.00923	0.20456	5.85798	0.309412
209694_at	5805	PTS	6-pyruvoyltetrahydropterin synthase	0.20239	0.106954	0.0206	0.19856	5.85798	0.308927
206277_at	5029	P2RY2	purinergic receptor P2Y, G-protein coupled, 2	0.204	0.108765	0.00996	0.20014	5.85798	0.308602
209710_at	2624	GATA2	GATA binding protein 2	0.20093	0.106261	0.02833	0.19591	5.85798	0.307683
206877_at	4084	MXD1	MAX dimerization protein 1	0.21635	0.122004	0.0337	0.21256	5.85798	0.307157
204420_at	8061	FOSL1	FOS-like antigen 1	0.20357	0.109336	0.01647	0.19913	5.85798	0.306976
204470_at	2919	CXCL1	chemokine (C-X-C motif) ligand 1 (melanoma growth stimulating activity, alpha)	0.22925	0.135047	0.03435	0.22488	5.85798	0.306925
204255_s_at	7421	VDR	vitamin D (1,25- dihydroxyvitamin D3) receptor	0.20684	0.112682	0.00949	0.20239	5.85798	0.306852
211576_s_at	6573	SLC19A1	solute carrier family 19 (folate transporter), member 1	0.20957	0.115578	0.0407	0.20585	5.85798	0.306582
215001_s_at	2752	GLUL	glutamate-ammonia ligase	0.21382	0.120122	0.02419	0.2095	5.85798	0.306101
204747_at	3437	IFIT3	interferon-induced protein with tetratricopeptide repeats 3	0.23704	0.143786	0.02854	0.2329	5.85798	0.305375
220832_at	51311	TLR8	toll-like receptor 8	0.20152	0.108266	0.01673	0.19729	5.85798	0.305375
209732_at	9976	CLEC2B	C-type lectin domain family 2, member B	0.24564	0.152605	0.09584	0.24162	5.85798	0.305017
202753_at	9861	PSMD6	proteasome (prosome, macropain) 26S subunit, non-ATPase, 6	0.20003	0.107337	0.01545	0.1953	5.85798	0.304455
205403_at	7850	IL1R2	interleukin 1 receptor, type II	0.20365	0.111159	0.01528	0.19921	5.85798	0.304123
206761_at	10225	CD96	CD96 molecule	0.20277	0.110472	0.03187	0.19881	5.85798	0.303806
216016_at	114548	NLRP3	NLR family, pyrin domain containing 3	0.20357	0.111544	0.03588	0.19986	5.85798	0.303357
201586_s_at	6421	SFPQ	splicing factor proline/glutamine-rich	0.20104	0.109122	0.01716	0.19745	5.85798	0.30318
201888_s_at	3597	IL13RA1	interleukin 13 receptor, alpha 1	0.22835	0.136808	0.01969	0.22369	5.85798	0.302559
212196_at	3572	IL6ST	interleukin 6 signal transducer (gp130, oncostatin M receptor)	0.20907	0.118132	0.03344	0.20468	5.85798	0.30156
201862_s_at	9208	LRRFIP1	leucine rich repeat (in FLII) interacting protein 1	0.20221	0.111859	0.01531	0.19818	5.85798	0.300585
216243_s_at	3557	IL1RN	interleukin 1 receptor antagonist	0.20177	0.111894	0.02741	0.19789	5.85798	0.299793
222235_s_at	55454	CSGALNACT2	chondroitin sulfate N-acetylgalactosaminyltransferase 2	0.20582	0.116079	0.02815	0.20194	5.85798	0.299568
208962_s_at	3992	FADS1	fatty acid desaturase 1	0.21001	0.12036	0.02392	0.20539	5.85798	0.299416
214582_at	5140	PDE3B	phosphodiesterase 3B, cGMP-inhibited	0.20119	0.111721	0.02891	0.19704	5.85798	0.299113
208886_at	3005	H1F0	H1 histone family, member 0	0.21839	0.129077	0.01675	0.21444	5.85798	0.298853
211612_s_at	3597	IL13RA1	interleukin 13 receptor, alpha 1	0.21078	0.121985	0.01342	0.20683	5.85798	0.297985
220486_x_at	84187	TMEM164	transmembrane protein 164	0.20959	0.122092	0.03457	0.20512	5.85798	0.295801
218284_at	4088	SMAD3	SMAD family member 3	0.20513	0.117701	0.01614	0.20171	5.85798	0.295684
209122_at	123	PLIN2	perilipin 2	0.2006	0.114444	0.01771	0.19647	5.85798	0.293524
207008_at	3579	CXCR2	chemokine (C-X-C motif) receptor 2	0.20499	0.118998	0.0192	0.20099	5.85798	0.293243
202861_at	5187	PER1	period homolog 1 (Drosophila)	0.21674	0.131207	0.03016	0.21262	5.85798	0.29246
219878_s_at	51621	KLF13	Kruppel-like factor 13	0.20306	0.119262	0.02524	0.19863	5.85798	0.289479
221727_at	10923	SUB1	SUB1 homolog (S. cerevisiae)	0.2039	0.12017	0.03575	0.19978	5.85798	0.289361
208964_s_at	3992	FADS1	fatty acid desaturase 1	0.20886	0.127391	0.0103	0.20424	5.85798	0.285428
206440_at	8825	LIN7A	lin-7 homolog A (C. elegans)	0.20292	0.123599	0.01652	0.19918	5.85798	0.28164
202919_at	25843	MOB4	MOB family member 4, phocein	0.20517	0.126448	0.02296	0.2012	5.85798	0.280574
218508_at	55802	DCP1A	DCP1 decapping enzyme homolog A (S. cerevisiae)	0.20341	0.125856	0.02932	0.19973	5.85798	0.278486
218627_at	55332	DRAM1	DNA-damage regulated autophagy modulator 1	0.20451	0.127005	0.03192	0.2003	5.85798	0.278398
201670_s_at	4082	MARCKS	myristoylated alanine-rich protein kinase C substrate	0.20059	0.123621	0.05103	0.19689	5.85798	0.277432
201379_s_at	7165	TPD52L2	tumor protein D52-like 2	0.21578	0.138873	0.03547	0.21173	5.85798	0.277322
202487_s_at	94239	H2AFV	H2A histone family, member V	0.20079	0.12418	0.04081	0.19567	5.85798	0.276784
209571_at	9541	CIR1	corepressor interacting with RBPJ, 1	0.20225	0.12644	0.02321	0.19783	5.85798	0.275336
200975_at	5538	PPT1	palmitoyl-protein thioesterase 1	0.20583	0.130323	0.0217	0.20179	5.85798	0.274786
218013_x_at	51164	DCTN4	dynactin 4 (p62)	0.20404	0.128748	0.02318	0.20026	5.85798	0.274394
205883_at	7704	ZBTB16	zinc finger and BTB domain containing 16	0.20146	0.127743	0.02331	0.19706	5.85798	0.271508
219806_s_at	56935	C11orf75	chromosome 11 open reading frame 75	0.21137	0.138013	0.04184	0.20701	5.85798	0.270845
218238_at	23560	GTPBP4	GTP binding protein 4	0.20316	0.130069	0.0419	0.19906	5.85798	0.270354
215485_s_at	3383	ICAM1	intercellular adhesion molecule 1	0.20132	0.128523	0.02692	0.19759	5.85798	0.269809
201963_at	2180	ACSL1	acyl-CoA synthetase long-chain family member 1	0.20736	0.134621	0.02952	0.20339	5.85798	0.269702
216300_x_at	5914	RARA	retinoic acid receptor, alpha	0.23022	0.157934	0.01964	0.22514	5.85798	0.268861
201285_at	23608	MKRN1	makorin ring finger protein 1	0.20394	0.131882	0.03111	0.19945	5.85798	0.268437
200664_s_at	3337	DNAJB1	DnaJ (Hsp40) homolog, subfamily B, member 1	0.20141	0.129577	0.03095	0.19811	5.85798	0.268017
217682_at	NA	NA	NA	0.2012	0.129454	0.03533	0.19727	5.85798	0.267855
205033_s_at	NA	NA	NA	0.20377	0.134397	0.05227	0.19945	5.85798	0.263388
200666_s_at	3337	DNAJB1	DnaJ (Hsp40) homolog, subfamily B, member 1	0.21893	0.151517	0.03708	0.21476	5.85798	0.259641
217202_s_at	2752	GLUL	glutamate-ammonia ligase	0.20013	0.132725	0.03085	0.19563	5.85798	0.259625
206283_s_at	6886	TAL1	T-cell acute lymphocytic leukemia 1	0.20871	0.14346	0.02538	0.204	5.85798	0.25544
203708_at	5142	PDE4B	phosphodiesterase 4B, cAMP-specific	0.20262	0.139629	0.05342	0.1986	5.85798	0.250981
209184_s_at	8660	IRS2	insulin receptor substrate 2	0.21071	0.148345	0.04242	0.20619	5.85798	0.249729
218119_at	NA	NA	NA	0.20134	0.141905	0.036	0.19777	5.85798	0.243792
200829_x_at	7756	ZNF207	zinc finger protein 207	0.2066	0.147629	0.04221	0.20243	5.85798	0.242839
212813_at	83700	JAM3	junctional adhesion molecule 3	0.22134	0.164617	0.0148	0.21699	5.85798	0.238167
201534_s_at	5412	UBL3	ubiquitin-like 3	0.20882	0.153126	0.04272	0.20451	5.85798	0.235996
207585_s_at	6166	RPL36AL	ribosomal protein L36a-like	0.20275	0.151557	0.04762	0.19862	5.85798	0.226258
221582_at	92815	HIST3H2A	histone cluster 3, H2a	0.22104	0.170154	0.01114	0.21696	5.85798	0.22558
219357_at	9567	GTPBP1	GTP binding protein 1	0.20626	0.156705	0.05224	0.20264	5.85798	0.222609
201890_at	6241	RRM2	ribonucleotide reductase M2	0.20228	0.160652	0.01928	0.19813	5.85798	0.204029
221688_s_at	55272	IMP3	IMP3, U3 small nucleolar ribonucleoprotein, homolog (yeast)	0.20003	0.15958	0.04333	0.19665	5.85798	0.201122
202160_at	1387	CREBBP	CREB binding protein	0.20189	0.162594	0.04442	0.1973	5.85798	0.198233
206715_at	22797	TFEC	transcription factor EC	0.24811	0.211893	0.02708	0.24385	5.85798	0.190307
213792_s_at	3643	INSR	insulin receptor	0.20375	0.169353	0.04033	0.19975	5.85798	0.185465
213056_at	23150	FRMD4B	FERM domain containing 4B	0.21494	0.189801	0.01682	0.21036	5.85798	0.158554
211644_x_at	NA	NA	NA	0.20733	0.197298	0.03158	0.20332	5.85798	0.100161
203740_at	10200	MPHOSPH6	M-phase phosphoprotein 6	0.20436	0.166571	0.04348	0.20022	5.85798	-0.194395
205539_at	10677	AVIL	advillin	0.20231	0.154386	0.02817	0.19773	5.85798	-0.218916
218716_x_at	25821	MTO1	mitochondrial translation optimization 1 homolog (S. cerevisiae)	0.2022	0.152292	0.02635	0.19851	5.85798	-0.2234
206332_s_at	3428	IFI16	interferon, gamma-inducible protein 16	0.20359	0.149039	0.02416	0.1997	5.85798	-0.233562
205277_at	7799	PRDM2	PR domain containing 2, with ZNF domain	0.20507	0.144665	0.02435	0.20075	5.85798	-0.245775
213136_at	5771	PTPN2	protein tyrosine phosphatase, non-receptor type 2	0.20295	0.142358	0.04427	0.19844	5.85798	-0.246154
205250_s_at	80184	CEP290	centrosomal protein 290kDa	0.20148	0.13697	0.02476	0.19688	5.85798	-0.253989
218427_at	10807	SDCCAG3	serologically defined colon cancer antigen 3	0.20724	0.140209	0.03381	0.20322	5.85798	-0.258904
205760_s_at	4968	OGG1	8-oxoguanine DNA glycosylase	0.20204	0.134001	0.02256	0.19767	5.85798	-0.260842
218269_at	29102	DROSHA	drosha, ribonuclease type III	0.20001	0.131735	0.02135	0.19642	5.85798	-0.261296
74694_s_at	79874	RABEP2	rabaptin, RAB GTPase binding effector protein 2	0.20913	0.139964	0.03248	0.20489	5.85798	-0.262995
209583_s_at	4345	CD200	CD200 molecule	0.20253	0.133239	0.02885	0.19874	5.85798	-0.263232
203656_at	9896	FIG4	FIG4 homolog, SAC1 lipid phosphatase domain containing (S. cerevisiae)	0.21879	0.148169	0.02919	0.21469	5.85798	-0.265746
218431_at	63894	C14orf133	chromosome 14 open reading frame 133	0.20164	0.130619	0.01609	0.19746	5.85798	-0.266497
213063_at	NA	NA	NA	0.20044	0.128887	0.03514	0.19595	5.85798	-0.267495
207714_s_at	871	SERPINH1	serpin peptidase inhibitor, clade H (heat shock protein 47), member 1, (collagen binding protein 1)	0.20311	0.131502	0.04271	0.19885	5.85798	-0.267596
203095_at	4528	MTIF2	mitochondrial translational initiation factor 2	0.20215	0.129469	0.00691	0.19836	5.85798	-0.269594
222113_s_at	58513	EPS15L1	epidermal growth factor receptor pathway substrate 15-like 1	0.21391	0.14032	0.03541	0.20947	5.85798	-0.271275
212881_at	51588	PIAS4	protein inhibitor of activated STAT, 4	0.20181	0.126907	0.02827	0.19789	5.85798	-0.273684
32259_at	2145	EZH1	enhancer of zeste homolog 1 (Drosophila)	0.20076	0.125792	0.02341	0.19713	5.85798	-0.273803
207618_s_at	617	BCS1L	BCS1-like (S. cerevisiae)	0.20012	0.123183	0.01579	0.19597	5.85798	-0.277375
206495_s_at	25988	HINFP	histone H4 transcription factor	0.20434	0.126288	0.02799	0.20055	5.85798	-0.279378
214806_at	636	BICD1	bicaudal D homolog 1 (Drosophila)	0.20991	0.129563	0.03662	0.20552	5.85798	-0.283456
209176_at	11196	SEC23IP	SEC23 interacting protein	0.22246	0.141749	0.03856	0.21815	5.85798	-0.284097
221988_at	79086	C19orf42	chromosome 19 open reading frame 42	0.21308	0.129468	0.01345	0.2085	5.85798	-0.289157
212189_s_at	25839	COG4	component of oligomeric golgi complex 4	0.20027	0.115324	0.01805	0.19682	5.85798	-0.291455
218697_at	51517	NCKIPSD	NCK interacting protein with SH3 domain	0.20214	0.117164	0.01551	0.1985	5.85798	-0.291507
206037_at	883	CCBL1	cysteine conjugate-beta lyase, cytoplasmic	0.20231	0.116649	0.01348	0.19822	5.85798	-0.292679
209778_at	9321	TRIP11	thyroid hormone receptor interactor 11	0.20937	0.123514	0.01176	0.20597	5.85798	-0.293012
205583_s_at	79868	ALG13	asparagine-linked glycosylation 13 homolog (S. cerevisiae)	0.2014	0.114865	0.01574	0.19743	5.85798	-0.294168
210944_s_at	825	CAPN3	calpain 3, (p94)	0.20061	0.113742	0.02446	0.19634	5.85798	-0.294735
220346_at	441024	MTHFD2L	methylenetetrahydrofolate dehydrogenase (NADP+ dependent) 2-like	0.20365	0.116375	0.02779	0.19964	5.85798	-0.295423
220991_s_at	140545	RNF32	ring finger protein 32	0.20564	0.116447	0.02753	0.20119	5.85798	-0.298652
219169_s_at	51106	TFB1M	transcription factor B1, mitochondrial	0.215	0.123693	0.03579	0.2104	5.85798	-0.302171
50376_at	55311	ZNF444	zinc finger protein 444	0.20262	0.109672	0.02814	0.19889	5.85798	-0.304874
215027_at	10411	RAPGEF3	Rap guanine nucleotide exchange factor (GEF) 3	0.20133	0.108148	0.01788	0.1973	5.85798	-0.305257
220172_at	80067	DCAF17	DDB1 and CUL4 associated factor 17	0.20122	0.107965	0.03037	0.19733	5.85798	-0.305378
213628_at	23155	CLCC1	chloride channel CLIC-like 1	0.20868	0.114686	0.01442	0.20475	5.85798	-0.306584
214323_s_at	65110	UPF3A	UPF3 regulator of nonsense transcripts homolog A (yeast)	0.20205	0.106998	0.01051	0.19823	5.85798	-0.308305
213206_at	9570	GOSR2	golgi SNAP receptor complex member 2	0.20373	0.107884	0.02427	0.19949	5.85798	-0.30959
213648_at	23016	EXOSC7	exosome component 7	0.20139	0.105229	0.01998	0.19712	5.85798	-0.310099
219632_s_at	7442	TRPV1	transient receptor potential cation channel, subfamily V, member 1	0.21411	0.115397	0.02736	0.20955	5.85798	-0.314187
214100_x_at	155400	NSUN5P1	NOP2/Sun domain family, member 5 pseudogene 1	0.20019	0.100599	0.01522	0.19657	5.85798	-0.31558
213773_x_at	55695	NSUN5	NOP2/Sun domain family, member 5	0.20039	0.0968909	0.02127	0.19646	5.85798	-0.321713
201413_at	3295	HSD17B4	hydroxysteroid (17-beta) dehydrogenase 4	0.21002	0.106413	0.01549	0.20547	5.85798	-0.32188
219658_at	79810	PTCD2	pentatricopeptide repeat domain 2	0.213	0.108428	0.02514	0.2089	5.85798	-0.323376
40149_at	25970	SH2B1	SH2B adaptor protein 1	0.2055	0.0994595	0.01513	0.20172	5.85798	-0.325639
221056_x_at	58513	EPS15L1	epidermal growth factor receptor pathway substrate 15-like 1	0.22122	0.114739	0.01243	0.21688	5.85798	-0.326314
202220_at	22889	KIAA0907	KIAA0907	0.21175	0.104859	0.0188	0.20754	5.85798	-0.326942
213842_x_at	260294	NSUN5P2	NOP2/Sun domain family, member 5 pseudogene 2	0.20738	0.0992758	0.01471	0.20426	5.85798	-0.328792
215985_at	NA	NA	NA	0.207	0.0972664	0.01671	0.20346	5.85798	-0.331261
213626_at	84869	CBR4	carbonyl reductase 4	0.20312	0.0930032	0.02275	0.1992	5.85798	-0.331838
203802_x_at	55695	NSUN5	NOP2/Sun domain family, member 5	0.20781	0.096289	0.01375	0.20393	5.85798	-0.333948
220390_at	79841	AGBL2	ATP/GTP binding protein-like 2	0.20997	0.0978944	0.02992	0.20643	5.85798	-0.334777
203457_at	8417	STX7	syntaxin 7	0.21557	0.0973422	0.02017	0.21123	5.85798	-0.343843
220059_at	26228	STAP1	signal transducing adaptor family member 1	0.20426	0.0779011	0.03244	0.20036	5.85798	-0.35547
217615_at	NA	NA	NA	0.20876	0.0805218	0.00715	0.20493	5.85798	-0.358104

## Sheet: ID3
Y var	Entrez	Gene_symbol	Gene_name	MIC (strength)	MIC-p^2 (nonlinearity)	MAS (non-monotonicity)	MEV (functionality)	MCN (complexity)	Linear regression (p)
217779_s_at	55629	PNRC2	proline-rich nuclear receptor coactivator 2	0.34228	0.0881007	0.0879	0.33837	5.85798	0.504162
203406_at	4236	MFAP1	microfibrillar-associated protein 1	0.2991	0.0482201	0.0076	0.29467	5.85798	0.500879
204093_at	902	CCNH	cyclin H	0.29145	0.0443861	0.0182	0.28698	5.85798	0.497055
208937_s_at	3397	ID1	inhibitor of DNA binding 1, dominant negative helix-loop-helix protein	0.31085	0.0691608	0.01656	0.30719	5.85798	0.491619
209157_at	10294	DNAJA2	DnaJ (Hsp40) homolog, subfamily A, member 2	0.30388	0.0640977	0.03641	0.29986	5.85798	0.489676
202140_s_at	1198	CLK3	CDC-like kinase 3	0.29276	0.0572559	0.02639	0.28841	5.85798	0.485288
203746_s_at	3052	HCCS	holocytochrome c synthase	0.27452	0.0433319	0.01878	0.27064	5.85798	0.48082
218640_s_at	79666	PLEKHF2	pleckstrin homology domain containing, family F (with FYVE domain) member 2	0.25422	0.0271466	0.02472	0.25049	5.85798	0.476522
211061_s_at	4247	MGAT2	mannosyl (alpha-1,6-)-glycoprotein beta-1,2-N-acetylglucosaminyltransferase	0.25762	0.0309561	0.02933	0.25378	5.85798	0.476092
203053_at	10286	BCAS2	breast carcinoma amplified sequence 2	0.26394	0.0377699	0.01292	0.25985	5.85798	0.475573
203013_at	11319	ECD	ecdysoneless homolog (Drosophila)	0.28981	0.0713549	0.01259	0.28566	5.85798	0.467392
217988_at	57820	CCNB1IP1	cyclin B1 interacting protein 1, E3 ubiquitin protein ligase	0.28492	0.0743564	0.03099	0.28096	5.85798	0.458872
209751_s_at	NA	NA	NA	0.2733	0.0656301	0.01288	0.26842	5.85798	0.455708
218708_at	29107	NXT1	NTF2-like export factor 1	0.24612	0.0409319	0.01145	0.24209	5.85798	0.452977
215082_at	60481	ELOVL5	ELOVL fatty acid elongase 5	0.29997	0.0950857	0.04731	0.29603	5.85798	0.452641
216604_s_at	23428	SLC7A8	solute carrier family 7 (amino acid transporter light chain, L system), member 8	0.29307	0.0885711	0.00707	0.28929	5.85798	0.452216
212590_at	22800	RRAS2	related RAS viral (r-ras) oncogene homolog 2	0.27106	0.0698813	0.01648	0.26706	5.85798	0.44853
209565_at	7737	RNF113A	ring finger protein 113A	0.25246	0.0519527	0.02651	0.24826	5.85798	0.44778
203026_at	9925	ZBTB5	zinc finger and BTB domain containing 5	0.26367	0.063264	0.05161	0.25979	5.85798	0.447667
203893_at	6880	TAF9	TAF9 RNA polymerase II, TATA box binding protein (TBP)-associated factor, 32kDa	0.24887	0.0498167	0.01605	0.24549	5.85798	0.446154
211968_s_at	3320	HSP90AA1	heat shock protein 90kDa alpha (cytosolic), class A member 1	0.27263	0.0750046	0.01685	0.26867	5.85798	0.444551
208456_s_at	22800	RRAS2	related RAS viral (r-ras) oncogene homolog 2	0.24886	0.051363	0.02405	0.24467	5.85798	0.444406
219081_at	54882	ANKHD1	ankyrin repeat and KH domain containing 1	0.25337	0.0575903	0.02807	0.24895	5.85798	0.44247
218023_s_at	51307	FAM53C	family with sequence similarity 53, member C	0.2515	0.0567337	0.01279	0.24788	5.85798	0.441323
202093_s_at	54623	PAF1	Paf1, RNA polymerase II associated factor, homolog (S. cerevisiae)	0.24932	0.0545761	0.04004	0.24601	5.85798	0.441298
209142_s_at	7326	UBE2G1	ubiquitin-conjugating enzyme E2G 1	0.25035	0.055967	0.01585	0.24596	5.85798	0.440889
202980_s_at	6477	SIAH1	siah E3 ubiquitin protein ligase 1	0.26077	0.0666931	0.03289	0.25669	5.85798	0.440542
202557_at	6782	HSPA13	heat shock protein 70kDa family, member 13	0.23567	0.0418928	0.02293	0.23157	5.85798	0.440201
203927_at	4794	NFKBIE	nuclear factor of kappa light polypeptide gene enhancer in B-cells inhibitor, epsilon	0.24913	0.0562334	0.01499	0.24522	5.85798	0.4392
209383_at	1649	DDIT3	DNA-damage-inducible transcript 3	0.27307	0.0812115	0.02949	0.26939	5.85798	0.438017
211969_at	3320	HSP90AA1	heat shock protein 90kDa alpha (cytosolic), class A member 1	0.24955	0.0582879	0.00580999	0.24577	5.85798	0.437335
205457_at	64771	C6orf106	chromosome 6 open reading frame 106	0.25956	0.0685456	0.03882	0.25573	5.85798	0.437052
217981_s_at	26515	FXC1	fracture callus 1 homolog (rat)	0.28453	0.0942388	0.03823	0.28006	5.85798	0.436224
214169_at	23353	SUN1	Sad1 and UNC84 domain containing 1	0.2666	0.0779881	0.02641	0.26276	5.85798	0.434295
222035_s_at	10914	PAPOLA	poly(A) polymerase alpha	0.24636	0.0589936	0.01513	0.24239	5.85798	0.432858
214965_at	124044	SPATA2L	spermatogenesis associated 2-like	0.25181	0.0647405	0.00943999	0.24787	5.85798	0.432515
218478_s_at	55596	ZCCHC8	zinc finger, CCHC domain containing 8	0.2574	0.0735838	0.03416	0.25356	5.85798	0.428738
57516_at	92595	ZNF764	zinc finger protein 764	0.24375	0.0604543	0.03037	0.24001	5.85798	0.42813
201994_at	9643	MORF4L2	mortality factor 4 like 2	0.21653	0.0340267	0.0245	0.21309	5.85798	0.427204
208066_s_at	2959	GTF2B	general transcription factor IIB	0.24244	0.0607409	0.02112	0.2387	5.85798	0.426262
222120_at	92595	ZNF764	zinc finger protein 764	0.24055	0.0590306	0.03327	0.23666	5.85798	0.426051
202500_at	3300	DNAJB2	DnaJ (Hsp40) homolog, subfamily B, member 2	0.22778	0.0464292	0.01193	0.22372	5.85798	0.425853
201748_s_at	6294	SAFB	scaffold attachment factor B	0.25847	0.0779612	0.04992	0.25479	5.85798	0.424863
219119_at	51691	NAA38	N(alpha)-acetyltransferase 38, NatC auxiliary subunit	0.24606	0.0668616	0.02865	0.24272	5.85798	0.423318
208843_s_at	26003	GORASP2	golgi reassembly stacking protein 2, 55kDa	0.25271	0.0744554	0.0407	0.24881	5.85798	0.422202
219015_s_at	79868	ALG13	asparagine-linked glycosylation 13 homolog (S. cerevisiae)	0.23741	0.0592818	0.0276	0.23385	5.85798	0.422052
202467_s_at	9318	COPS2	COP9 constitutive photomorphogenic homolog subunit 2 (Arabidopsis)	0.24241	0.0643187	0.0291	0.23887	5.85798	0.422009
200893_at	6434	TRA2B	transformer 2 beta homolog (Drosophila)	0.24323	0.0657046	0.01202	0.23917	5.85798	0.421338
201575_at	22938	SNW1	SNW domain containing 1	0.27061	0.0934412	0.04283	0.26682	5.85798	0.420914
204881_s_at	7357	UGCG	UDP-glucose ceramide glucosyltransferase	0.24577	0.0698653	0.03988	0.24163	5.85798	0.41941
219006_at	29078	NDUFAF4	NADH dehydrogenase (ubiquinone) 1 alpha subcomplex, assembly factor 4	0.23809	0.0640088	0.01239	0.23429	5.85798	0.41723
202427_s_at	25874	BRP44	brain protein 44	0.21716	0.0431038	0.01792	0.21326	5.85798	0.4172
203538_at	819	CAMLG	calcium modulating ligand	0.22726	0.0555444	0.01429	0.22306	5.85798	0.414386
202656_s_at	9792	SERTAD2	SERTA domain containing 2	0.25406	0.0824094	0.01866	0.2498	5.85798	0.414307
202558_s_at	6782	HSPA13	heat shock protein 70kDa family, member 13	0.23555	0.0659249	0.03699	0.23209	5.85798	0.411856
218611_at	51278	IER5	immediate early response 5	0.22479	0.0552924	0.01264	0.2211	5.85798	0.411701
218247_s_at	51320	MEX3C	mex-3 homolog C (C. elegans)	0.24924	0.0798564	0.02842	0.2442	5.85798	0.411562
203745_at	3052	HCCS	holocytochrome c synthase	0.23269	0.0639367	0.01494	0.229	5.85798	0.410796
210211_s_at	3320	HSP90AA1	heat shock protein 90kDa alpha (cytosolic), class A member 1	0.21501	0.0463192	0.01714	0.21145	5.85798	0.41072
208652_at	5515	PPP2CA	protein phosphatase 2, catalytic subunit, alpha isozyme	0.22758	0.0601762	0.0089	0.22345	5.85798	0.40915
220755_s_at	50854	C6orf48	chromosome 6 open reading frame 48	0.23924	0.0718877	0.00650999	0.23501	5.85798	0.409087
203311_s_at	382	ARF6	ADP-ribosylation factor 6	0.22423	0.0569204	0.01838	0.22035	5.85798	0.409035
208553_at	3008	HIST1H1E	histone cluster 1, H1e	0.2491	0.0824639	0.0209	0.24534	5.85798	0.408211
202779_s_at	27338	UBE2S	ubiquitin-conjugating enzyme E2S	0.23718	0.0707146	0.01	0.23239	5.85798	0.408002
212264_s_at	23063	WAPAL	wings apart-like homolog (Drosophila)	0.21304	0.0466289	0.01802	0.20893	5.85798	0.407935
218926_at	55892	MYNN	myoneurin	0.24777	0.0821646	0.03093	0.24384	5.85798	0.406946
213370_s_at	51460	SFMBT1	Scm-like with four mbt domains 1	0.20054	0.0350768	0.02079	0.19697	5.85798	0.406772
218438_s_at	80306	MED28	mediator complex subunit 28	0.229	0.0638756	0.01465	0.2255	5.85798	0.406355
203643_at	2077	ERF	Ets2 repressor factor	0.22363	0.058894	0.01958	0.21959	5.85798	0.405877
214157_at	2778	GNAS	GNAS complex locus	0.22428	0.0603087	0.0122	0.22001	5.85798	0.404934
215286_s_at	57157	PHTF2	putative homeodomain transcription factor 2	0.24697	0.0832286	0.02367	0.24281	5.85798	0.40465
204243_at	6018	RLF	rearranged L-myc fusion	0.23397	0.0708576	0.03334	0.23061	5.85798	0.403872
204344_s_at	10484	SEC23A	Sec23 homolog A (S. cerevisiae)	0.24165	0.0788373	0.01335	0.23805	5.85798	0.403501
215011_at	8420	SNHG3	small nucleolar RNA host gene 3 (non-protein coding)	0.23672	0.0739309	0.01763	0.23282	5.85798	0.403471
219449_s_at	54968	TMEM70	transmembrane protein 70	0.21681	0.0541006	0.0111	0.21324	5.85798	0.403373
208103_s_at	81611	ANP32E	acidic (leucine-rich) nuclear phosphoprotein 32 family, member E	0.25905	0.0963734	0.04632	0.25499	5.85798	0.403332
203114_at	10534	SSSCA1	Sjogren syndrome/scleroderma autoantigen 1	0.23627	0.073728	0.01262	0.23243	5.85798	0.403165
218447_at	56942	CMC2	COX assembly mitochondrial protein 2 homolog (S. cerevisiae)	0.24071	0.0784369	0.00779	0.23701	5.85798	0.402831
214553_s_at	10776	ARPP19	cAMP-regulated phosphoprotein, 19kDa	0.22663	0.0648989	0.02038	0.22286	5.85798	0.402158
218336_at	5202	PFDN2	prefoldin subunit 2	0.22342	0.0619871	0.01781	0.21879	5.85798	0.401787
209069_s_at	3021	H3F3B	H3 histone, family 3B (H3.3B)	0.24324	0.0826304	0.02407	0.23838	5.85798	0.400761
209398_at	3006	HIST1H1C	histone cluster 1, H1c	0.23628	0.0760002	0.01611	0.23171	5.85798	0.40035
218851_s_at	55339	WDR33	WD repeat domain 33	0.24843	0.0891126	0.01421	0.24447	5.85798	0.399146
201772_at	51582	AZIN1	antizyme inhibitor 1	0.21719	0.0581357	0.04052	0.2131	5.85798	0.398816
201097_s_at	378	ARF4	ADP-ribosylation factor 4	0.23484	0.0760618	0.02003	0.23071	5.85798	0.39847
209118_s_at	7846	TUBA1A	tubulin, alpha 1a	0.24361	0.0854195	0.02079	0.24001	5.85798	0.397732
205690_s_at	8896	BUD31	BUD31 homolog (S. cerevisiae)	0.21609	0.0583669	0.02218	0.21253	5.85798	0.397144
202495_at	6903	TBCC	tubulin folding cofactor C	0.2128	0.0554573	0.01948	0.20909	5.85798	0.396664
213754_s_at	10605	PAIP1	poly(A) binding protein interacting protein 1	0.244	0.0868053	0.0349	0.24068	5.85798	0.396478
217812_at	51441	YTHDF2	YTH domain family, member 2	0.23711	0.0800283	0.03975	0.23265	5.85798	0.396335
203885_at	23011	RAB21	RAB21, member RAS oncogene family	0.2278	0.0707408	0.01291	0.22379	5.85798	0.396307
214328_s_at	3320	HSP90AA1	heat shock protein 90kDa alpha (cytosolic), class A member 1	0.24272	0.0858194	0.00612	0.23877	5.85798	0.396107
215886_x_at	219333	USP12	ubiquitin specific peptidase 12	0.23575	0.0789498	0.01598	0.23212	5.85798	0.39598
221765_at	7357	UGCG	UDP-glucose ceramide glucosyltransferase	0.22112	0.0646686	0.00853	0.21718	5.85798	0.395539
209388_at	10914	PAPOLA	poly(A) polymerase alpha	0.23663	0.0803293	0.02536	0.23203	5.85798	0.395349
201757_at	NA	NA	NA	0.23557	0.0795293	0.01555	0.23131	5.85798	0.39502
221486_at	2029	ENSA	endosulfine alpha	0.22856	0.0725262	0.01245	0.22461	5.85798	0.395011
217911_s_at	9531	BAG3	BCL2-associated athanogene 3	0.22871	0.0727464	0.01473	0.22438	5.85798	0.394922
221702_s_at	80213	TM2D3	TM2 domain containing 3	0.24951	0.0935766	0.04393	0.24443	5.85798	0.394884
202010_s_at	57862	ZNF410	zinc finger protein 410	0.23119	0.0755853	0.02472	0.22719	5.85798	0.394468
210458_s_at	10010	TANK	TRAF family member-associated NFKB activator	0.23869	0.0831735	0.03056	0.23394	5.85798	0.394356
204071_s_at	10210	TOPORS	topoisomerase I binding, arginine/serine-rich, E3 ubiquitin protein ligase	0.22918	0.0736848	0.02748	0.22587	5.85798	0.394329
214141_x_at	6432	SRSF7	serine/arginine-rich splicing factor 7	0.22303	0.0677368	0.02413	0.21926	5.85798	0.394073
221808_at	9367	RAB9A	RAB9A, member RAS oncogene family	0.25918	0.104027	0.02156	0.25439	5.85798	0.393894
218940_at	79609	METTL21D	methyltransferase like 21D	0.24661	0.0914748	0.03109	0.24242	5.85798	0.393872
201738_at	10289	EIF1B	eukaryotic translation initiation factor 1B	0.24475	0.0896576	0.02607	0.24088	5.85798	0.393818
217722_s_at	51335	NGRN	neugrin, neurite outgrowth associated	0.23702	0.0821683	0.02715	0.23259	5.85798	0.393512
208842_s_at	26003	GORASP2	golgi reassembly stacking protein 2, 55kDa	0.21319	0.0583803	0.01765	0.20902	5.85798	0.393459
215075_s_at	2885	GRB2	growth factor receptor-bound protein 2	0.21717	0.0634864	0.01606	0.21328	5.85798	0.392025
203853_s_at	9846	GAB2	GRB2-associated binding protein 2	0.21925	0.0656841	0.01744	0.21495	5.85798	0.391875
212418_at	1997	ELF1	E74-like factor 1 (ets domain transcription factor)	0.20902	0.0556929	0.02649	0.20547	5.85798	0.39157
221381_s_at	NA	NA	NA	0.21271	0.0604672	0.02694	0.2089	5.85798	0.390183
204350_s_at	9443	MED7	mediator complex subunit 7	0.22403	0.0718073	0.0136	0.22073	5.85798	0.390157
218492_s_at	80764	THAP7	THAP domain containing 7	0.23366	0.0814636	0.02733	0.22955	5.85798	0.390124
202170_s_at	60496	AASDHPPT	aminoadipate-semialdehyde dehydrogenase-phosphopantetheinyl transferase	0.2494	0.0975283	0.01191	0.24535	5.85798	0.389707
209063_x_at	10605	PAIP1	poly(A) binding protein interacting protein 1	0.2351	0.0835121	0.04327	0.23018	5.85798	0.389343
201595_s_at	55854	ZC3H15	zinc finger CCCH-type containing 15	0.21179	0.0603855	0.01238	0.20801	5.85798	0.389107
218889_at	64318	NOC3L	nucleolar complex associated 3 homolog (S. cerevisiae)	0.22184	0.0705768	0.01924	0.21812	5.85798	0.388926
208672_s_at	6428	SRSF3	serine/arginine-rich splicing factor 3	0.24387	0.0926782	0.01489	0.24025	5.85798	0.388834
220721_at	80110	ZNF614	zinc finger protein 614	0.238	0.0870444	0.03071	0.23411	5.85798	0.38853
202680_at	2961	GTF2E2	general transcription factor IIE, polypeptide 2, beta 34kDa	0.2196	0.0689254	0.012	0.21551	5.85798	0.388168
217915_s_at	51187	RSL24D1	ribosomal L24 domain containing 1	0.23318	0.0826481	0.03146	0.22941	5.85798	0.387984
202657_s_at	9792	SERTAD2	SERTA domain containing 2	0.24658	0.0961701	0.03537	0.24266	5.85798	0.387827
207004_at	596	BCL2	B-cell CLL/lymphoma 2	0.24579	0.0955712	0.00903	0.24141	5.85798	0.387581
212997_s_at	11011	TLK2	tousled-like kinase 2	0.23967	0.0899784	0.01214	0.23555	5.85798	0.3869
206182_at	7693	ZNF134	zinc finger protein 134	0.22435	0.0746729	0.01137	0.21921	5.85798	0.386881
201435_s_at	1977	EIF4E	eukaryotic translation initiation factor 4E	0.21445	0.0652136	0.02362	0.21065	5.85798	0.386311
208995_s_at	9360	PPIG	peptidylprolyl isomerase G (cyclophilin G)	0.24907	0.0998682	0.04648	0.24499	5.85798	0.386266
206113_s_at	5868	RAB5A	RAB5A, member RAS oncogene family	0.23479	0.085618	0.02967	0.23054	5.85798	0.386228
206683_at	7718	ZNF165	zinc finger protein 165	0.22021	0.0711296	0.02992	0.21645	5.85798	0.386109
202882_x_at	51406	NOL7	nucleolar protein 7, 27kDa	0.20533	0.0564768	0.01078	0.20131	5.85798	0.385815
201574_at	2107	ETF1	eukaryotic translation termination factor 1	0.23055	0.081748	0.01084	0.2264	5.85798	0.385749
218379_at	10179	RBM7	RNA binding motif protein 7	0.21178	0.062979	0.01182	0.20771	5.85798	0.385747
210097_s_at	51406	NOL7	nucleolar protein 7, 27kDa	0.22135	0.0726927	0.01764	0.21729	5.85798	0.385561
201593_s_at	55854	ZC3H15	zinc finger CCCH-type containing 15	0.24613	0.0975763	0.02545	0.2413	5.85798	0.385427
211997_x_at	3021	H3F3B	H3 histone, family 3B (H3.3B)	0.21588	0.0678823	0.01753	0.21245	5.85798	0.384705
202673_at	8813	DPM1	dolichyl-phosphate mannosyltransferase polypeptide 1, catalytic subunit	0.20601	0.0583781	0.01394	0.20203	5.85798	0.384229
214683_s_at	NA	NA	NA	0.23159	0.0841199	0.01014	0.22741	5.85798	0.384018
210283_x_at	10605	PAIP1	poly(A) binding protein interacting protein 1	0.20088	0.0534479	0.01109	0.19677	5.85798	0.383969
213762_x_at	27316	RBMX	RNA binding motif protein, X-linked	0.20123	0.0538457	0.01683	0.19779	5.85798	0.383907
221482_s_at	10776	ARPP19	cAMP-regulated phosphoprotein, 19kDa	0.23428	0.0873126	0.02161	0.23046	5.85798	0.383363
206648_at	51276	ZNF571	zinc finger protein 571	0.23172	0.0849648	0.02432	0.22732	5.85798	0.383086
208264_s_at	8669	EIF3J	eukaryotic translation initiation factor 3, subunit J	0.22305	0.0763347	0.0173	0.21926	5.85798	0.383034
206173_x_at	2553	GABPB1	GA binding protein transcription factor, beta subunit 1	0.238	0.092179	0.03494	0.23404	5.85798	0.381865
204937_s_at	10782	ZNF274	zinc finger protein 274	0.20116	0.0555782	0.0127	0.19756	5.85798	0.381552
206175_x_at	7673	ZNF222	zinc finger protein 222	0.20102	0.0554858	0.02008	0.19739	5.85798	0.381489
200694_s_at	57062	DDX24	DEAD (Asp-Glu-Ala-Asp) box polypeptide 24	0.226	0.0805122	0.01996	0.22151	5.85798	0.381429
207121_s_at	5597	MAPK6	mitogen-activated protein kinase 6	0.22619	0.0808668	0.01108	0.22156	5.85798	0.381213
203303_at	6990	DYNLT3	dynein, light chain, Tctex-type 3	0.26231	0.117101	0.02079	0.25884	5.85798	0.381063
206174_s_at	5537	PPP6C	protein phosphatase 6, catalytic subunit	0.22228	0.0775161	0.04295	0.2187	5.85798	0.380479
208926_at	4758	NEU1	sialidase 1 (lysosomal sialidase)	0.20378	0.0592449	0.02107	0.1998	5.85798	0.380178
200071_at	10285	SMNDC1	survival motor neuron domain containing 1	0.22698	0.0827714	0.01567	0.22342	5.85798	0.379748
204141_at	7280	TUBB2A	tubulin, beta 2A class IIa	0.24312	0.0989232	0.01711	0.23903	5.85798	0.379733
204958_at	1263	PLK3	polo-like kinase 3	0.2159	0.0717299	0.00988	0.21179	5.85798	0.379697
201197_at	262	AMD1	adenosylmethionine decarboxylase 1	0.21722	0.0732505	0.01297	0.21305	5.85798	0.379433
202014_at	23645	PPP1R15A	protein phosphatase 1, regulatory subunit 15A	0.2236	0.0797138	0.00641	0.21947	5.85798	0.379323
217427_s_at	7290	HIRA	HIR histone cell cycle regulation defective homolog A (S. cerevisiae)	0.23576	0.0923455	0.02032	0.23108	5.85798	0.378701
202693_s_at	9263	STK17A	serine/threonine kinase 17a	0.2462	0.103078	0.04007	0.24223	5.85798	0.378315
201437_s_at	1977	EIF4E	eukaryotic translation initiation factor 4E	0.22642	0.0839952	0.00793999	0.22205	5.85798	0.377392
206240_s_at	7695	ZNF136	zinc finger protein 136	0.26479	0.122598	0.05657	0.26031	5.85798	0.377084
218178_s_at	57132	CHMP1B	charged multivesicular body protein 1B	0.2267	0.0847744	0.00929	0.22243	5.85798	0.37673
221255_s_at	83460	TMEM93	transmembrane protein 93	0.22384	0.0819612	0.02665	0.21956	5.85798	0.376668
209944_at	57862	ZNF410	zinc finger protein 410	0.21882	0.0779038	0.02555	0.21467	5.85798	0.375388
204658_at	29896	TRA2A	transformer 2 alpha homolog (Drosophila)	0.22993	0.089135	0.03284	0.2263	5.85798	0.375227
209345_s_at	55361	PI4K2A	phosphatidylinositol 4-kinase type 2 alpha	0.24292	0.102396	0.02839	0.23846	5.85798	0.374866
208742_s_at	10284	SAP18	Sin3A-associated protein, 18kDa	0.21971	0.079915	0.02493	0.21573	5.85798	0.373892
202703_at	8446	DUSP11	dual specificity phosphatase 11 (RNA/RNP complex 1-interacting)	0.22469	0.0850271	0.01209	0.22061	5.85798	0.373715
206907_at	8744	TNFSF9	tumor necrosis factor (ligand) superfamily, member 9	0.21494	0.0753956	0.02213	0.21065	5.85798	0.373556
204383_at	8220	DGCR14	DiGeorge syndrome critical region gene 14	0.22374	0.084651	0.01764	0.21973	5.85798	0.372946
214969_at	4293	MAP3K9	mitogen-activated protein kinase kinase kinase 9	0.2304	0.0913226	0.01224	0.22689	5.85798	0.372931
218535_s_at	55781	RIOK2	RIO kinase 2 (yeast)	0.20443	0.0654807	0.01263	0.20017	5.85798	0.372759
204346_s_at	11186	RASSF1	Ras association (RalGDS/AF-6) domain family member 1	0.22559	0.0866822	0.00787	0.22155	5.85798	0.372703
218582_at	54708	2005-03-01	membrane-associated ring finger (C3HC4) 5	0.21833	0.0798903	0.01776	0.21454	5.85798	0.372075
212887_at	10484	SEC23A	Sec23 homolog A (S. cerevisiae)	0.20722	0.0690518	0.02656	0.20344	5.85798	0.37171
209404_s_at	51014	TMED7	transmembrane emp24 protein transport domain containing 7	0.23786	0.0997889	0.00959	0.23379	5.85798	0.371579
205446_s_at	1386	ATF2	activating transcription factor 2	0.24674	0.108899	0.04653	0.24261	5.85798	0.371269
200881_s_at	3301	DNAJA1	DnaJ (Hsp40) homolog, subfamily A, member 1	0.21802	0.0802946	0.03869	0.2143	5.85798	0.371114
202168_at	6880	TAF9	TAF9 RNA polymerase II, TATA box binding protein (TBP)-associated factor, 32kDa	0.20032	0.0626142	0.01927	0.19654	5.85798	0.371087
221803_s_at	29982	NRBF2	nuclear receptor binding factor 2	0.22667	0.0890385	0.01298	0.22277	5.85798	0.370987
204434_at	9825	SPATA2	spermatogenesis associated 2	0.24397	0.106653	0.01421	0.23855	5.85798	0.370562
204605_at	10668	CGRRF1	cell growth regulator with ring finger domain 1	0.20376	0.0664676	0.02153	0.19952	5.85798	0.37053
218723_s_at	28984	RGCC	regulator of cell cycle	0.24961	0.112362	0.02172	0.24561	5.85798	0.37047
205644_s_at	6637	SNRPG	small nuclear ribonucleoprotein polypeptide G	0.2246	0.0876614	0.01001	0.22076	5.85798	0.370052
218283_at	51188	SS18L2	synovial sarcoma translocation gene on chromosome 18-like 2	0.21623	0.0793328	0.01869	0.21226	5.85798	0.369996
217957_at	29105	C16orf80	chromosome 16 open reading frame 80	0.24313	0.106726	0.01639	0.2395	5.85798	0.36933
204203_at	1054	CEBPG	CCAAT/enhancer binding protein (C/EBP), gamma	0.2178	0.0816877	0.02326	0.2136	5.85798	0.368934
215263_at	NA	NA	NA	0.22201	0.0860122	0.00974	0.21802	5.85798	0.368779
219231_at	96764	TGS1	trimethylguanosine synthase 1	0.23445	0.0984534	0.02515	0.23057	5.85798	0.368777
208961_s_at	1316	KLF6	Kruppel-like factor 6	0.23737	0.101475	0.0125	0.23319	5.85798	0.36864
201196_s_at	262	AMD1	adenosylmethionine decarboxylase 1	0.21214	0.0764294	0.02566	0.20817	5.85798	0.368389
202824_s_at	6921	TCEB1	transcription elongation factor B (SIII), polypeptide 1 (15kDa, elongin C)	0.20311	0.0677555	0.0129	0.19925	5.85798	0.367905
200880_at	3301	DNAJA1	DnaJ (Hsp40) homolog, subfamily A, member 1	0.24408	0.108924	0.0377	0.24009	5.85798	0.367636
211936_at	3309	HSPA5	heat shock 70kDa protein 5 (glucose-regulated protein, 78kDa)	0.2059	0.0707904	0.01485	0.20249	5.85798	0.367573
37028_at	23645	PPP1R15A	protein phosphatase 1, regulatory subunit 15A	0.21403	0.0789822	0.00971	0.21018	5.85798	0.367488
209188_x_at	1810	DR1	down-regulator of transcription 1, TBP-binding (negative cofactor 2)	0.23232	0.0979331	0.03321	0.22826	5.85798	0.366588
217336_at	NA	NA	NA	0.21171	0.0776055	0.01818	0.20709	5.85798	0.366203
210092_at	4116	MAGOH	mago-nashi homolog, proliferation-associated (Drosophila)	0.23746	0.103553	0.0424	0.23335	5.85798	0.365933
221311_x_at	57226	LYRM2	LYR motif containing 2	0.20701	0.0731811	0.00914	0.20291	5.85798	0.365826
212457_at	7030	TFE3	transcription factor binding to IGHM enhancer 3	0.23748	0.103922	0.02382	0.23355	5.85798	0.365456
210176_at	7096	TLR1	toll-like receptor 1	0.21212	0.0790371	0.02008	0.2085	5.85798	0.364805
206861_s_at	8545	CGGBP1	CGG triplet repeat binding protein 1	0.24399	0.111258	0.01618	0.23945	5.85798	0.364325
212723_at	23210	JMJD6	jumonji domain containing 6	0.2231	0.0907279	0.01841	0.21917	5.85798	0.36383
203177_x_at	7019	TFAM	transcription factor A, mitochondrial	0.20858	0.0763354	0.02551	0.20463	5.85798	0.363654
222231_s_at	55379	LRRC59	leucine rich repeat containing 59	0.20235	0.0701874	0.02125	0.19877	5.85798	0.363542
202537_s_at	25978	CHMP2B	charged multivesicular body protein 2B	0.20911	0.076973	0.03294	0.20511	5.85798	0.363507
212722_s_at	23210	JMJD6	jumonji domain containing 6	0.23229	0.100295	0.03398	0.22833	5.85798	0.363311
208960_s_at	1316	KLF6	Kruppel-like factor 6	0.22698	0.0952527	0.01567	0.22273	5.85798	0.362943
220399_at	79854	LINC00115	long intergenic non-protein coding RNA 115	0.25708	0.125396	0.05839	0.25261	5.85798	0.362882
207654_x_at	1810	DR1	down-regulator of transcription 1, TBP-binding (negative cofactor 2)	0.21913	0.0877648	0.01737	0.21445	5.85798	0.362443
208905_at	54205	CYCS	cytochrome c, somatic	0.23461	0.103282	0.01757	0.23091	5.85798	0.362392
200924_s_at	6520	SLC3A2	solute carrier family 3 (activators of dibasic and neutral amino acid transport), member 2	0.20404	0.0727718	0.01969	0.20037	5.85798	0.36231
217987_at	54529	ASNSD1	asparagine synthetase domain containing 1	0.21815	0.0870558	0.01761	0.21487	5.85798	0.362069
211318_s_at	8480	RAE1	RAE1 RNA export 1 homolog (S. pombe)	0.20101	0.0699906	0.00951999	0.19734	5.85798	0.361966
208780_x_at	9218	VAPA	VAMP (vesicle-associated membrane protein)-associated protein A, 33kDa	0.21475	0.0837458	0.02976	0.21108	5.85798	0.361945
209346_s_at	55361	PI4K2A	phosphatidylinositol 4-kinase type 2 alpha	0.21809	0.0871107	0.01129	0.21463	5.85798	0.361911
219312_s_at	65986	ZBTB10	zinc finger and BTB domain containing 10	0.23333	0.102545	0.00998	0.22904	5.85798	0.361642
202301_s_at	65117	RSRC2	arginine/serine-rich coiled-coil 2	0.2323	0.101538	0.03462	0.22823	5.85798	0.361611
216902_s_at	NA	NA	NA	0.20277	0.0721126	0.0474	0.19872	5.85798	0.361466
202553_s_at	25949	SYF2	SYF2 homolog, RNA splicing factor (S. cerevisiae)	0.2427	0.11215	0.04173	0.2387	5.85798	0.361317
221493_at	7259	TSPYL1	TSPY-like 1	0.22439	0.0938401	0.02403	0.22042	5.85798	0.361317
216652_s_at	1810	DR1	down-regulator of transcription 1, TBP-binding (negative cofactor 2)	0.23807	0.107551	0.05397	0.23434	5.85798	0.361274
36994_at	527	ATP6V0C	ATPase, H+ transporting, lysosomal 16kDa, V0 subunit c	0.20159	0.0713095	0.02239	0.19775	5.85798	0.360944
204615_x_at	3422	IDI1	isopentenyl-diphosphate delta isomerase 1	0.2203	0.0902177	0.02169	0.21609	5.85798	0.360669
208093_s_at	81565	NDEL1	nudE nuclear distribution E homolog (A. nidulans)-like 1	0.23133	0.101323	0.01929	0.22794	5.85798	0.360564
214442_s_at	9063	PIAS2	protein inhibitor of activated STAT, 2	0.2112	0.081583	0.01102	0.20767	5.85798	0.360024
208994_s_at	9360	PPIG	peptidylprolyl isomerase G (cyclophilin G)	0.2391	0.109509	0.03106	0.23455	5.85798	0.359988
216014_s_at	NA	NA	NA	0.21843	0.0896229	0.01428	0.21423	5.85798	0.358897
218762_at	64763	ZNF574	zinc finger protein 574	0.2115	0.0828508	0.00893	0.20791	5.85798	0.358677
200892_s_at	6434	TRA2B	transformer 2 beta homolog (Drosophila)	0.2352	0.106729	0.02887	0.2306	5.85798	0.358429
218258_at	51082	POLR1D	polymerase (RNA) I polypeptide D, 16kDa	0.22713	0.0988514	0.01907	0.22287	5.85798	0.35816
215239_x_at	10793	ZNF273	zinc finger protein 273	0.23603	0.107816	0.03948	0.23121	5.85798	0.35807
202941_at	4729	NDUFV2	NADH dehydrogenase (ubiquinone) flavoprotein 2, 24kDa	0.20019	0.0719864	0.00934	0.19619	5.85798	0.358055
218680_x_at	NA	NA	NA	0.21462	0.0866932	0.02469	0.21036	5.85798	0.357669
220553_s_at	55015	PRPF39	PRP39 pre-mRNA processing factor 39 homolog (S. cerevisiae)	0.20594	0.0780393	0.02407	0.2016	5.85798	0.357632
221985_at	54800	KLHL24	kelch-like 24 (Drosophila)	0.23927	0.111545	0.0235	0.23576	5.85798	0.357386
202981_x_at	6477	SIAH1	siah E3 ubiquitin protein ligase 1	0.20259	0.0748735	0.02242	0.19902	5.85798	0.357374
208810_at	NA	NA	NA	0.2132	0.0855692	0.02975	0.20921	5.85798	0.357254
205063_at	8487	GEMIN2	gem (nuclear organelle) associated protein 2	0.21292	0.0854588	0.01947	0.20881	5.85798	0.357017
215158_s_at	9191	DEDD	death effector domain containing	0.21993	0.0926287	0.03895	0.2158	5.85798	0.356793
203810_at	11080	DNAJB4	DnaJ (Hsp40) homolog, subfamily B, member 4	0.21488	0.0877819	0.02105	0.21078	5.85798	0.356508
204897_at	5734	PTGER4	prostaglandin E receptor 4 (subtype EP4)	0.24062	0.113565	0.0236	0.23636	5.85798	0.356448
214658_at	NA	NA	NA	0.22611	0.0991353	0.01812	0.22233	5.85798	0.356335
207005_s_at	596	BCL2	B-cell CLL/lymphoma 2	0.24543	0.11862	0.02083	0.24083	5.85798	0.356104
202001_s_at	4700	NDUFA6	NADH dehydrogenase (ubiquinone) 1 alpha subcomplex, 6, 14kDa	0.2131	0.0863335	0.0134	0.20928	5.85798	0.356043
32032_at	8220	DGCR14	DiGeorge syndrome critical region gene 14	0.22095	0.0945083	0.02481	0.21696	5.85798	0.355586
200670_at	7494	XBP1	X-box binding protein 1	0.20398	0.0777002	0.01641	0.20032	5.85798	0.355359
211114_x_at	8487	GEMIN2	gem (nuclear organelle) associated protein 2	0.20874	0.0824789	0.0111	0.20442	5.85798	0.355332
209882_at	6016	RIT1	Ras-like without CAAX 1	0.236	0.109952	0.0407	0.23207	5.85798	0.355032
208881_x_at	3422	IDI1	isopentenyl-diphosphate delta isomerase 1	0.21451	0.088688	0.01451	0.21031	5.85798	0.354714
211115_x_at	8487	GEMIN2	gem (nuclear organelle) associated protein 2	0.20073	0.075003	0.0291	0.19731	5.85798	0.35458
219382_at	29946	SERTAD3	SERTA domain containing 3	0.22525	0.0996887	0.02206	0.22191	5.85798	0.354346
219624_at	9530	BAG4	BCL2-associated athanogene 4	0.23784	0.11244	0.0235	0.23323	5.85798	0.354118
201584_s_at	10212	DDX39A	DEAD (Asp-Glu-Ala-Asp) box polypeptide 39A	0.21195	0.0869771	0.00788	0.2081	5.85798	0.353515
208993_s_at	9360	PPIG	peptidylprolyl isomerase G (cyclophilin G)	0.21266	0.0880734	0.01955	0.20847	5.85798	0.352968
201055_s_at	10949	HNRNPA0	heterogeneous nuclear ribonucleoprotein A0	0.22854	0.103981	0.02102	0.22463	5.85798	0.352929
204566_at	8493	PPM1D	protein phosphatase, Mg2+/Mn2+ dependent, 1D	0.2157	0.0911827	0.01417	0.21104	5.85798	0.35287
200851_s_at	9798	IST1	increased sodium tolerance 1 homolog (yeast)	0.21913	0.0946714	0.01301	0.21482	5.85798	0.352787
217768_at	51637	C14orf166	chromosome 14 open reading frame 166	0.21436	0.0900489	0.01606	0.21007	5.85798	0.352578
218911_at	8089	YEATS4	YEATS domain containing 4	0.20354	0.0793003	0.01236	0.19995	5.85798	0.352476
202635_s_at	5440	POLR2K	polymerase (RNA) II (DNA directed) polypeptide K, 7.0kDa	0.20211	0.0780026	0.0157	0.19814	5.85798	0.352289
36711_at	23764	MAFF	v-maf musculoaponeurotic fibrosarcoma oncogene homolog F (avian)	0.24882	0.124945	0.00613	0.24433	5.85798	0.351959
209141_at	7326	UBE2G1	ubiquitin-conjugating enzyme E2G 1	0.20128	0.0774589	0.01887	0.19711	5.85798	0.351882
203751_x_at	3727	JUND	jun D proto-oncogene	0.21592	0.0921995	0.01601	0.21223	5.85798	0.351739
203094_at	9587	MAD2L1BP	MAD2L1 binding protein	0.20526	0.0815952	0.01055	0.20111	5.85798	0.35166
209486_at	57050	UTP3	UTP3, small subunit (SSU) processome component, homolog (S. cerevisiae)	0.21478	0.0914481	0.03288	0.21147	5.85798	0.351186
210180_s_at	6434	TRA2B	transformer 2 beta homolog (Drosophila)	0.22471	0.101497	0.01138	0.22039	5.85798	0.351017
218448_at	54994	C20orf11	chromosome 20 open reading frame 11	0.22098	0.0983866	0.01172	0.21596	5.85798	0.350133
205691_at	9143	SYNGR3	synaptogyrin 3	0.20149	0.0790458	0.01448	0.1978	5.85798	0.34992
201166_s_at	9698	PUM1	pumilio homolog 1 (Drosophila)	0.20126	0.0788553	0.02901	0.1978	5.85798	0.349864
215501_s_at	11221	DUSP10	dual specificity phosphatase 10	0.21834	0.0960416	0.02816	0.21403	5.85798	0.349712
201235_s_at	7832	BTG2	BTG family, member 2	0.22359	0.101724	0.03496	0.21986	5.85798	0.349093
206931_at	7700	ZNF141	zinc finger protein 141	0.22687	0.105333	0.02828	0.22253	5.85798	0.348622
219662_at	79074	C2orf49	chromosome 2 open reading frame 49	0.20995	0.0886261	0.01163	0.20623	5.85798	0.348316
201453_x_at	6009	RHEB	Ras homolog enriched in brain	0.22024	0.099015	0.03511	0.21534	5.85798	0.348174
209545_s_at	8767	RIPK2	receptor-interacting serine-threonine kinase 2	0.22886	0.107698	0.02729	0.22466	5.85798	0.348084
214326_x_at	3727	JUND	jun D proto-oncogene	0.22175	0.100854	0.01376	0.21766	5.85798	0.3477
219176_at	79568	C2orf47	chromosome 2 open reading frame 47	0.20278	0.0820362	0.01061	0.19809	5.85798	0.347482
201751_at	9929	JOSD1	Josephin domain containing 1	0.21929	0.0987172	0.01596	0.21475	5.85798	0.347236
202147_s_at	3475	IFRD1	interferon-related developmental regulator 1	0.219	0.0985157	0.0377	0.21525	5.85798	0.347108
204009_s_at	3845	KRAS	v-Ki-ras2 Kirsten rat sarcoma viral oncogene homolog	0.22471	0.104246	0.01452	0.22111	5.85798	0.347079
213747_at	51582	AZIN1	antizyme inhibitor 1	0.213	0.0930691	0.01249	0.20834	5.85798	0.34631
201898_s_at	7319	UBE2A	ubiquitin-conjugating enzyme E2A	0.20876	0.0890159	0.02689	0.20483	5.85798	0.346041
200997_at	NA	NA	NA	0.22178	0.102204	0.02429	0.2176	5.85798	0.345798
207791_s_at	5861	RAB1A	RAB1A, member RAS oncogene family	0.20634	0.0872205	0.03791	0.20211	5.85798	0.345137
206829_x_at	80264	ZNF430	zinc finger protein 430	0.20616	0.0871074	0.02879	0.20255	5.85798	0.34504
214943_s_at	NA	NA	NA	0.20578	0.0867634	0.02075	0.2013	5.85798	0.344988
206247_at	4277	MICB	MHC class I polypeptide-related sequence B	0.2174	0.09847	0.01067	0.21352	5.85798	0.344862
205526_s_at	11104	KATNA1	katanin p60 (ATPase containing) subunit A 1	0.21469	0.0958938	0.02386	0.21021	5.85798	0.344668
216013_at	158586	ZXDB	zinc finger, X-linked, duplicated B	0.20557	0.0867744	0.02327	0.20193	5.85798	0.344667
202126_at	8899	PRPF4B	PRP4 pre-mRNA processing factor 4 homolog B (yeast)	0.21519	0.0965666	0.00978999	0.21102	5.85798	0.344417
213452_at	7738	ZNF184	zinc finger protein 184	0.21216	0.093726	0.01085	0.20798	5.85798	0.344143
218997_at	64425	POLR1E	polymerase (RNA) I polypeptide E, 53kDa	0.21358	0.095319	0.04278	0.20957	5.85798	0.343891
208841_s_at	9908	G3BP2	GTPase activating protein (SH3 domain) binding protein 2	0.20414	0.0860151	0.02388	0.20088	5.85798	0.343693
203345_s_at	22823	MTF2	metal response element binding transcription factor 2	0.21411	0.0961266	0.03831	0.21048	5.85798	0.343487
222045_s_at	63935	PCIF1	PDX1 C-terminal inhibiting factor 1	0.23344	0.115496	0.02691	0.22899	5.85798	0.34343
215424_s_at	22938	SNW1	SNW domain containing 1	0.2033	0.0854802	0.0181	0.1997	5.85798	0.343249
203102_s_at	4247	MGAT2	mannosyl (alpha-1,6-)-glycoprotein beta-1,2-N-acetylglucosaminyltransferase	0.21947	0.1017	0.01225	0.21542	5.85798	0.343177
219765_at	79673	ZNF329	zinc finger protein 329	0.21108	0.0933508	0.02894	0.20711	5.85798	0.343117
221580_s_at	79101	TAF1D	TATA box binding protein (TBP)-associated factor, RNA polymerase I, D, 41kDa	0.20532	0.0876734	0.01259	0.20152	5.85798	0.342996
217952_x_at	23469	PHF3	PHD finger protein 3	0.21175	0.0941765	0.01863	0.20791	5.85798	0.34289
221483_s_at	10776	ARPP19	cAMP-regulated phosphoprotein, 19kDa	0.20123	0.083685	0.01009	0.19722	5.85798	0.342848
212589_at	22800	RRAS2	related RAS viral (r-ras) oncogene homolog 2	0.20382	0.0864248	0.00986001	0.19985	5.85798	0.34263
200868_s_at	55905	RNF114	ring finger protein 114	0.20754	0.0903412	0.02535	0.20382	5.85798	0.342343
203664_s_at	5433	POLR2D	polymerase (RNA) II (DNA directed) polypeptide D	0.20362	0.0868903	0.03678	0.1989	5.85798	0.341657
218403_at	51499	TRIAP1	TP53 regulated inhibitor of apoptosis 1	0.22972	0.113085	0.02034	0.22509	5.85798	0.341519
218033_s_at	8303	SNN	stannin	0.22123	0.104641	0.01336	0.21716	5.85798	0.341451
219286_s_at	64783	RBM15	RNA binding motif protein 15	0.21903	0.102575	0.02265	0.21449	5.85798	0.341255
203478_at	4717	NDUFC1	NADH dehydrogenase (ubiquinone) 1, subcomplex unknown, 1, 6kDa	0.20325	0.0873205	0.01256	0.19987	5.85798	0.340484
210093_s_at	4116	MAGOH	mago-nashi homolog, proliferation-associated (Drosophila)	0.21358	0.0977145	0.01843	0.20968	5.85798	0.34039
204190_at	10208	USPL1	ubiquitin specific peptidase like 1	0.2087	0.0930064	0.05255	0.20497	5.85798	0.340138
215884_s_at	29978	UBQLN2	ubiquilin 2	0.22972	0.114028	0.03396	0.22557	5.85798	0.340135
219774_at	54520	CCDC93	coiled-coil domain containing 93	0.22474	0.109286	0.01761	0.22061	5.85798	0.339785
203312_x_at	382	ARF6	ADP-ribosylation factor 6	0.22457	0.109136	0.01782	0.22067	5.85798	0.339756
221563_at	11221	DUSP10	dual specificity phosphatase 10	0.22294	0.107609	0.02375	0.21829	5.85798	0.339605
217958_at	51399	TRAPPC4	trafficking protein particle complex 4	0.21504	0.0997779	0.01296	0.21149	5.85798	0.339503
202909_at	9852	EPM2AIP1	EPM2A (laforin) interacting protein 1	0.22672	0.111883	0.01953	0.22253	5.85798	0.338876
221425_s_at	81689	ISCA1	iron-sulfur cluster assembly 1 homolog (S. cerevisiae)	0.20512	0.0904592	0.02102	0.20126	5.85798	0.338616
213341_at	56929	FEM1C	fem-1 homolog c (C. elegans)	0.20589	0.0913178	0.00894	0.20181	5.85798	0.338485
202083_s_at	6397	SEC14L1	SEC14-like 1 (S. cerevisiae)	0.22345	0.109195	0.01507	0.21878	5.85798	0.338016
219210_s_at	51762	RAB8B	RAB8B, member RAS oncogene family	0.20142	0.0881883	0.01492	0.19713	5.85798	0.336499
214083_at	5527	PPP2R5C	protein phosphatase 2, regulatory subunit B', gamma	0.20868	0.0957569	0.02886	0.20503	5.85798	0.33604
210396_s_at	NA	NA	NA	0.21713	0.104728	0.02946	0.21351	5.85798	0.335264
205193_at	23764	MAFF	v-maf musculoaponeurotic fibrosarcoma oncogene homolog F (avian)	0.23663	0.124304	0.02462	0.2315	5.85798	0.33515
203138_at	8520	HAT1	histone acetyltransferase 1	0.20096	0.0887027	0.03736	0.19673	5.85798	0.335048
201717_at	740	MRPL49	mitochondrial ribosomal protein L49	0.20954	0.0974009	0.03292	0.2056	5.85798	0.334872
204794_at	1844	DUSP2	dual specificity phosphatase 2	0.21231	0.100388	0.02894	0.20779	5.85798	0.334548
205061_s_at	5393	EXOSC9	exosome component 9	0.20848	0.0965613	0.02519	0.20463	5.85798	0.334543
215948_x_at	9205	ZMYM5	zinc finger, MYM-type 5	0.21152	0.100279	0.02923	0.20786	5.85798	0.333528
212108_at	23197	FAF2	Fas associated factor family member 2	0.20388	0.0927577	0.01764	0.20009	5.85798	0.33335
204847_at	27107	ZBTB11	zinc finger and BTB domain containing 11	0.22204	0.111121	0.02368	0.21805	5.85798	0.333045
222067_x_at	3017	HIST1H2BD	histone cluster 1, H2bd	0.21468	0.103794	0.01474	0.21111	5.85798	0.332995
203554_x_at	9232	PTTG1	pituitary tumor-transforming 1	0.22107	0.110185	0.00985001	0.21732	5.85798	0.332994
204833_at	9140	ATG12	ATG12 autophagy related 12 homolog (S. cerevisiae)	0.20268	0.0918103	0.01998	0.19925	5.85798	0.332971
216350_s_at	7556	ZNF10	zinc finger protein 10	0.21081	0.100265	0.01601	0.20677	5.85798	0.332484
208720_s_at	9584	RBM39	RNA binding motif protein 39	0.21604	0.106012	0.01795	0.2113	5.85798	0.331705
202401_s_at	6722	SRF	serum response factor (c-fos serum response element-binding transcription factor)	0.2066	0.0966454	0.01599	0.20219	5.85798	0.331594
213655_at	7531	YWHAE	tyrosine 3-monooxygenase/tryptophan 5-monooxygenase activation protein, epsilon polypeptide	0.22815	0.118319	0.03601	0.22447	5.85798	0.331407
202672_s_at	467	ATF3	activating transcription factor 3	0.23022	0.120561	0.03313	0.22669	5.85798	0.331148
208903_at	6234	RPS28	ribosomal protein S28	0.2132	0.10372	0.01363	0.2091	5.85798	0.330878
209653_at	3840	KPNA4	karyopherin alpha 4 (importin alpha 3)	0.22432	0.115171	0.05017	0.21961	5.85798	0.330377
220588_at	55653	BCAS4	breast carcinoma amplified sequence 4	0.20904	0.0999809	0.02885	0.20492	5.85798	0.330241
218192_at	51447	IP6K2	inositol hexakisphosphate kinase 2	0.20229	0.0940121	0.01912	0.19819	5.85798	0.329056
208583_x_at	8331	HIST1H2AJ	histone cluster 1, H2aj	0.20563	0.0974866	0.01531	0.20139	5.85798	0.328852
202371_at	79921	TCEAL4	transcription elongation factor A (SII)-like 4	0.20255	0.0949926	0.02023	0.19852	5.85798	0.32796
217230_at	7430	EZR	ezrin	0.20954	0.102269	0.01692	0.20551	5.85798	0.327522
202581_at	NA	NA	NA	0.21997	0.112886	0.01265	0.21601	5.85798	0.327238
209363_s_at	9412	MED21	mediator complex subunit 21	0.20163	0.0946476	0.01318	0.19762	5.85798	0.327082
218012_at	64061	TSPYL2	TSPY-like 2	0.20183	0.0948627	0.00886	0.19802	5.85798	0.327059
218280_x_at	NA	NA	NA	0.21171	0.104914	0.01843	0.20756	5.85798	0.326796
209362_at	9412	MED21	mediator complex subunit 21	0.20114	0.0944174	0.01938	0.19739	5.85798	0.326684
200730_s_at	7803	PTP4A1	protein tyrosine phosphatase type IVA, member 1	0.21043	0.103748	0.01823	0.20638	5.85798	0.326622
212106_at	23197	FAF2	Fas associated factor family member 2	0.2107	0.104262	0.03781	0.20644	5.85798	0.326249
209112_at	1027	CDKN1B	cyclin-dependent kinase inhibitor 1B (p27, Kip1)	0.20117	0.094916	0.02325	0.19711	5.85798	0.325966
218068_s_at	79894	ZNF672	zinc finger protein 672	0.20361	0.097404	0.01927	0.19953	5.85798	0.325893
221923_s_at	4869	NPM1	nucleophosmin (nucleolar phosphoprotein B23, numatrin)	0.20597	0.0999643	0.02515	0.20229	5.85798	0.325585
201573_s_at	2107	ETF1	eukaryotic translation termination factor 1	0.21108	0.105183	0.01709	0.20703	5.85798	0.325418
202302_s_at	65117	RSRC2	arginine/serine-rich coiled-coil 2	0.20943	0.103777	0.01464	0.20532	5.85798	0.325042
200020_at	23435	TARDBP	TAR DNA binding protein	0.2357	0.130464	0.018	0.23147	5.85798	0.324402
219679_s_at	51322	WAC	WW domain containing adaptor with coiled-coil	0.21513	0.110077	0.04109	0.21159	5.85798	0.324119
212420_at	1997	ELF1	E74-like factor 1 (ets domain transcription factor)	0.21526	0.110337	0.03929	0.21057	5.85798	0.323918
217630_at	90806	ANGEL2	angel homolog 2 (Drosophila)	0.20232	0.0975884	0.01906	0.19804	5.85798	0.323623
209187_at	1810	DR1	down-regulator of transcription 1, TBP-binding (negative cofactor 2)	0.2011	0.0966725	0.01503	0.19734	5.85798	0.323153
218119_at	NA	NA	NA	0.21559	0.111271	0.04935	0.21131	5.85798	0.322985
219742_at	80758	PRR7	proline rich 7 (synaptic)	0.20196	0.0976613	0.01392	0.19812	5.85798	0.322953
219540_at	10308	ZNF267	zinc finger protein 267	0.22139	0.117097	0.02966	0.21715	5.85798	0.322945
217644_s_at	6655	SOS2	son of sevenless homolog 2 (Drosophila)	0.20171	0.0974624	0.01802	0.19777	5.85798	0.322874
208496_x_at	8355	HIST1H3G	histone cluster 1, H3g	0.21752	0.113292	0.0101	0.21331	5.85798	0.322843
221595_at	84060	RBM48	RNA binding motif protein 48	0.20822	0.104276	0.03082	0.20426	5.85798	0.322404
213225_at	5495	PPM1B	protein phosphatase, Mg2+/Mn2+ dependent, 1B	0.20144	0.0975699	0.01574	0.19764	5.85798	0.322289
214230_at	998	CDC42	cell division cycle 42 (GTP binding protein, 25kDa)	0.2099	0.106334	0.0172	0.20559	5.85798	0.321817
217633_at	9875	URB1	URB1 ribosome biogenesis 1 homolog (S. cerevisiae)	0.21507	0.111627	0.01925	0.21073	5.85798	0.321626
212497_at	93487	MAPK1IP1L	mitogen-activated protein kinase 1 interacting protein 1-like	0.20799	0.104835	0.01314	0.20247	5.85798	0.321177
217266_at	6138	RPL15	ribosomal protein L15	0.21286	0.109822	0.03977	0.20887	5.85798	0.320995
220104_at	56829	ZC3HAV1	zinc finger CCCH-type, antiviral 1	0.22441	0.121506	0.01729	0.22107	5.85798	0.320786
218733_at	55167	MSL2	male-specific lethal 2 homolog (Drosophila)	0.2116	0.109168	0.01373	0.20772	5.85798	0.32005
221633_at	29781	NCAPH2	non-SMC condensin II complex, subunit H2	0.20278	0.100604	0.01363	0.1986	5.85798	0.319649
217906_at	23588	KLHDC2	kelch domain containing 2	0.2	0.0978396	0.00974999	0.19575	5.85798	0.319625
217965_s_at	29115	SAP30BP	SAP30 binding protein	0.21021	0.109267	0.02015	0.20648	5.85798	0.317715
212533_at	7465	WEE1	WEE1 homolog (S. pombe)	0.21402	0.113171	0.01434	0.20987	5.85798	0.317567
208693_s_at	2617	GARS	glycyl-tRNA synthetase	0.20458	0.103811	0.01079	0.20076	5.85798	0.317441
207845_s_at	10393	ANAPC10	anaphase promoting complex subunit 10	0.21163	0.110911	0.03513	0.20783	5.85798	0.317363
200664_s_at	3337	DNAJB1	DnaJ (Hsp40) homolog, subfamily B, member 1	0.22297	0.122771	0.03096	0.21928	5.85798	0.316542
89948_at	63935	PCIF1	PDX1 C-terminal inhibiting factor 1	0.21727	0.11731	0.02373	0.21298	5.85798	0.316165
214499_s_at	9774	BCLAF1	BCL2-associated transcription factor 1	0.21916	0.119261	0.03509	0.21477	5.85798	0.316069
210790_s_at	56681	SAR1A	SAR1 homolog A (S. cerevisiae)	0.20634	0.106966	0.02037	0.20258	5.85798	0.315236
222041_at	NA	NA	NA	0.20576	0.106408	0.02736	0.20168	5.85798	0.315202
202623_at	55837	EAPP	E2F-associated phosphoprotein	0.20024	0.101195	0.01734	0.19609	5.85798	0.314714
205964_at	79088	ZNF426	zinc finger protein 426	0.21874	0.119829	0.04833	0.21453	5.85798	0.314501
210232_at	998	CDC42	cell division cycle 42 (GTP binding protein, 25kDa)	0.2204	0.122049	0.04181	0.21575	5.85798	0.31361
202284_s_at	1026	CDKN1A	cyclin-dependent kinase inhibitor 1A (p21, Cip1)	0.20576	0.107586	0.01645	0.20173	5.85798	0.313327
212238_at	171023	ASXL1	additional sex combs like 1 (Drosophila)	0.20612	0.108046	0.01385	0.20202	5.85798	0.313168
208724_s_at	5861	RAB1A	RAB1A, member RAS oncogene family	0.20118	0.103117	0.02328	0.19727	5.85798	0.313149
208785_s_at	NA	NA	NA	0.20663	0.108718	0.0253	0.20263	5.85798	0.312909
201019_s_at	1964	EIF1AX	eukaryotic translation initiation factor 1A, X-linked	0.21871	0.120817	0.05028	0.21452	5.85798	0.312879
220942_x_at	26355	FAM162A	family with sequence similarity 162, member A	0.21068	0.113476	0.024	0.20683	5.85798	0.311776
202542_s_at	9255	AIMP1	aminoacyl tRNA synthetase complex-interacting multifunctional protein 1	0.20686	0.10978	0.0305	0.20224	5.85798	0.311577
220215_at	79862	ZNF669	zinc finger protein 669	0.20428	0.107212	0.00915	0.20003	5.85798	0.311558
213554_s_at	55573	CDV3	CDV3 homolog (mouse)	0.21433	0.117381	0.02106	0.2101	5.85798	0.311367
213286_at	51663	ZFR	zinc finger RNA binding protein	0.22313	0.126198	0.01158	0.21887	5.85798	0.311339
222044_at	63935	PCIF1	PDX1 C-terminal inhibiting factor 1	0.23865	0.141856	0.04036	0.23445	5.85798	0.311117
219711_at	54807	ZNF586	zinc finger protein 586	0.21384	0.117717	0.00968	0.21026	5.85798	0.310036
219492_at	26511	CHIC2	cysteine-rich hydrophobic domain 2	0.2232	0.127167	0.05665	0.2189	5.85798	0.309891
33148_at	51663	ZFR	zinc finger RNA binding protein	0.21001	0.11445	0.01622	0.20503	5.85798	0.309128
204180_s_at	23099	ZBTB43	zinc finger and BTB domain containing 43	0.21524	0.120149	0.00867	0.21148	5.85798	0.308369
204930_s_at	662	BNIP1	BCL2/adenovirus E1B 19kDa interacting protein 1	0.21423	0.119709	0.0283	0.21034	5.85798	0.307443
201558_at	8480	RAE1	RAE1 RNA export 1 homolog (S. pombe)	0.20682	0.112572	0.01867	0.20252	5.85798	0.306999
205335_s_at	6728	SRP19	signal recognition particle 19kDa	0.21281	0.118692	0.04559	0.20909	5.85798	0.306787
202982_s_at	NA	NA	NA	0.20561	0.112227	0.00885	0.20068	5.85798	0.305587
203739_at	7764	ZNF217	zinc finger protein 217	0.20162	0.108258	0.03407	0.19761	5.85798	0.305552
207829_s_at	662	BNIP1	BCL2/adenovirus E1B 19kDa interacting protein 1	0.21412	0.121962	0.01881	0.21	5.85798	0.303575
213281_at	3725	JUN	jun proto-oncogene	0.2003	0.10881	0.02961	0.19579	5.85798	0.302473
203176_s_at	7019	TFAM	transcription factor A, mitochondrial	0.20548	0.114179	0.01391	0.2014	5.85798	0.302161
219844_at	55088	C10orf118	chromosome 10 open reading frame 118	0.21397	0.122933	0.01499	0.21005	5.85798	0.301723
212241_at	NA	NA	NA	0.2054	0.114379	0.01555	0.20146	5.85798	0.301696
207431_s_at	8560	DEGS1	delta(4)-desaturase, sphingolipid 1	0.20159	0.110613	0.01684	0.19765	5.85798	0.301624
208541_x_at	7019	TFAM	transcription factor A, mitochondrial	0.20562	0.11523	0.01415	0.20168	5.85798	0.300649
217741_s_at	7763	ZFAND5	zinc finger, AN1-type domain 5	0.21435	0.124035	0.02581	0.20996	5.85798	0.300525
201532_at	5684	PSMA3	proteasome (prosome, macropain) subunit, alpha type, 3	0.20414	0.113846	0.05628	0.19983	5.85798	0.300489
211000_s_at	3572	IL6ST	interleukin 6 signal transducer (gp130, oncostatin M receptor)	0.21173	0.121447	0.00917	0.20768	5.85798	0.300471
218333_at	51009	DERL2	Der1-like domain family, member 2	0.20361	0.113446	0.04217	0.19898	5.85798	0.300274
221749_at	253943	YTHDF3	YTH domain family, member 3	0.20935	0.119248	0.00808001	0.20478	5.85798	0.300171
218268_at	64786	TBC1D15	TBC1 domain family, member 15	0.20519	0.115515	0.03775	0.20134	5.85798	0.299458
209704_at	22823	MTF2	metal response element binding transcription factor 2	0.20021	0.110723	0.01947	0.1965	5.85798	0.299144
204970_s_at	4097	MAFG	v-maf musculoaponeurotic fibrosarcoma oncogene homolog G (avian)	0.20589	0.116526	0.01267	0.20178	5.85798	0.298938
220086_at	64376	IKZF5	IKAROS family zinc finger 5 (Pegasus)	0.20235	0.113009	0.01673	0.19816	5.85798	0.2989
201101_s_at	9774	BCLAF1	BCL2-associated transcription factor 1	0.20918	0.119988	0.02046	0.20502	5.85798	0.29865
216279_at	10794	ZNF460	zinc finger protein 460	0.2014	0.112801	0.00766	0.19696	5.85798	0.297656
213372_at	152559	PAQR3	progestin and adipoQ receptor family member III	0.21045	0.121923	0.01589	0.20674	5.85798	0.297535
214002_at	4637	MYL6	myosin, light chain 6, alkali, smooth muscle and non-muscle	0.20755	0.11909	0.0126	0.20325	5.85798	0.297423
219402_s_at	79139	DERL1	Der1-like domain family, member 1	0.20198	0.113635	0.02193	0.1974	5.85798	0.297229
203752_s_at	3727	JUND	jun D proto-oncogene	0.20726	0.119116	0.01821	0.20351	5.85798	0.29689
201543_s_at	56681	SAR1A	SAR1 homolog A (S. cerevisiae)	0.21004	0.122184	0.02936	0.20587	5.85798	0.296406
214455_at	8347	HIST1H2BC	histone cluster 1, H2bc	0.20493	0.117254	0.01437	0.20086	5.85798	0.296101
213548_s_at	55573	CDV3	CDV3 homolog (mouse)	0.20372	0.116313	0.03449	0.19961	5.85798	0.295647
206374_at	1850	DUSP8	dual specificity phosphatase 8	0.2109	0.123512	0.02662	0.20664	5.85798	0.295614
216380_x_at	NA	NA	NA	0.20026	0.113026	0.02734	0.19583	5.85798	0.295354
200733_s_at	7803	PTP4A1	protein tyrosine phosphatase type IVA, member 1	0.21177	0.124822	0.02543	0.20737	5.85798	0.294869
201846_s_at	23429	RYBP	RING1 and YY1 binding protein	0.20164	0.115284	0.01797	0.19731	5.85798	0.293864
218316_at	26520	TIMM9	translocase of inner mitochondrial membrane 9 homolog (yeast)	0.20225	0.115951	0.02213	0.19819	5.85798	0.293767
215210_s_at	1743	DLST	dihydrolipoamide S-succinyltransferase (E2 component of 2-oxo-glutarate complex)	0.2035	0.117524	0.02936	0.19924	5.85798	0.293217
202146_at	3475	IFRD1	interferon-related developmental regulator 1	0.2156	0.129634	0.0299	0.21098	5.85798	0.2932
208909_at	7386	UQCRFS1	ubiquinol-cytochrome c reductase, Rieske iron-sulfur polypeptide 1	0.20533	0.11956	0.04465	0.20081	5.85798	0.292866
203542_s_at	687	KLF9	Kruppel-like factor 9	0.20581	0.120181	0.01432	0.20163	5.85798	0.292625
213376_at	22890	ZBTB1	zinc finger and BTB domain containing 1	0.20043	0.115126	0.02175	0.19639	5.85798	0.292069
221881_s_at	25932	CLIC4	chloride intracellular channel 4	0.21101	0.125944	0.031	0.20631	5.85798	0.291661
204157_s_at	23387	SIK3	SIK family kinase 3	0.20251	0.118146	0.02577	0.19799	5.85798	0.290455
214704_at	22980	TCF25	transcription factor 25 (basic helix-loop-helix)	0.22753	0.14412	0.02087	0.22334	5.85798	0.288808
37226_at	662	BNIP1	BCL2/adenovirus E1B 19kDa interacting protein 1	0.23587	0.153222	0.05097	0.23123	5.85798	0.287486
216027_at	56255	TMX4	thioredoxin-related transmembrane protein 4	0.2026	0.120028	0.02168	0.19873	5.85798	0.287354
216880_at	5890	RAD51B	RAD51 homolog B (S. cerevisiae)	0.20325	0.12071	0.01265	0.19933	5.85798	0.287298
208527_x_at	8344	HIST1H2BE	histone cluster 1, H2be	0.20846	0.12704	0.01291	0.20429	5.85798	0.285342
219399_at	55327	LIN7C	lin-7 homolog C (C. elegans)	0.20646	0.125164	0.01584	0.20236	5.85798	0.285125
210455_at	27291	C10orf28	chromosome 10 open reading frame 28	0.20428	0.123284	0.02654	0.20015	5.85798	0.284597
217951_s_at	23469	PHF3	PHD finger protein 3	0.20359	0.124092	0.01813	0.19926	5.85798	0.281955
217807_s_at	29997	GLTSCR2	glioma tumor suppressor candidate region gene 2	0.22101	0.141639	0.01309	0.217	5.85798	0.281728
202843_at	4189	DNAJB9	DnaJ (Hsp40) homolog, subfamily B, member 9	0.21458	0.13535	0.04431	0.21062	5.85798	0.281478
209606_at	9595	CYTIP	cytohesin 1 interacting protein	0.20162	0.123394	0.03275	0.19745	5.85798	0.27969
217783_s_at	51646	YPEL5	yippee-like 5 (Drosophila)	0.20759	0.129758	0.01819	0.20352	5.85798	0.278984
208980_s_at	7316	UBC	ubiquitin C	0.20797	0.130898	0.02499	0.20424	5.85798	0.277619
201300_s_at	5621	PRNP	prion protein	0.20126	0.125332	0.00855999	0.19733	5.85798	0.275551
208523_x_at	8346	HIST1H2BI	histone cluster 1, H2bi	0.2029	0.127207	0.01305	0.19885	5.85798	0.275124
204095_s_at	8178	ELL	elongation factor RNA polymerase II	0.20653	0.131496	0.00936	0.20255	5.85798	0.273922
208546_x_at	8345	HIST1H2BH	histone cluster 1, H2bh	0.20689	0.132741	0.01751	0.20246	5.85798	0.272304
222309_at	NA	NA	NA	0.201	0.127034	0.0201	0.19679	5.85798	0.271967
212099_at	388	RHOB	ras homolog family member B	0.20446	0.130571	0.04445	0.2	5.85798	0.271826
201999_s_at	6993	DYNLT1	dynein, light chain, Tctex-type 1	0.21213	0.138646	0.00776	0.20729	5.85798	0.271079
208840_s_at	9908	G3BP2	GTPase activating protein (SH3 domain) binding protein 2	0.20269	0.129808	0.02299	0.19844	5.85798	0.269967
201224_s_at	10250	SRRM1	serine/arginine repetitive matrix 1	0.2001	0.12888	0.02032	0.19613	5.85798	0.26687
203729_at	2014	EMP3	epithelial membrane protein 3	0.20501	0.134093	0.04641	0.20063	5.85798	0.266303
203056_s_at	7799	PRDM2	PR domain containing 2, with ZNF domain	0.20318	0.133343	0.0329	0.19875	5.85798	0.264267
214007_s_at	5756	TWF1	twinfilin, actin-binding protein, homolog 1 (Drosophila)	0.20006	0.132396	0.0264	0.19617	5.85798	0.260122
217208_s_at	1739	DLG1	discs, large homolog 1 (Drosophila)	0.20365	0.136095	0.02936	0.1985	5.85798	0.259913
219555_s_at	55839	CENPN	centromere protein N	0.20304	0.13585	0.02048	0.19892	5.85798	0.259211
214108_at	4149	MAX	MYC associated factor X	0.2004	0.133446	0.0154	0.19622	5.85798	0.258755
208869_s_at	23710	GABARAPL1	GABA(A) receptor-associated protein like 1	0.211	0.144953	0.02513	0.2065	5.85798	0.256996
219760_at	64130	LIN7B	lin-7 homolog B (C. elegans)	0.21418	0.149138	0.02807	0.2091	5.85798	0.255034
217127_at	1491	CTH	cystathionase (cystathionine gamma-lyase)	0.20265	0.138004	0.04815	0.19814	5.85798	0.254255
221490_at	51271	UBAP1	ubiquitin associated protein 1	0.21394	0.149577	0.04621	0.20954	5.85798	0.253699
221953_s_at	10893	MMP24	matrix metallopeptidase 24 (membrane-inserted)	0.20648	0.142836	0.03191	0.20168	5.85798	0.252277
209020_at	51526	C20orf111	chromosome 20 open reading frame 111	0.20216	0.13878	0.00815999	0.19804	5.85798	0.251753
205214_at	9262	STK17B	serine/threonine kinase 17b	0.21822	0.160682	0.02043	0.21425	5.85798	0.239871
209479_at	25901	CCDC28A	coiled-coil domain containing 28A	0.20043	0.146349	0.03574	0.19655	5.85798	0.232554
210112_at	3257	HPS1	Hermansky-Pudlak syndrome 1	0.20651	0.152783	0.01866	0.20147	5.85798	0.231791
221978_at	3134	HLA-F	major histocompatibility complex, class I, F	0.20026	0.147594	0.01266	0.19593	5.85798	0.229491
211220_s_at	3298	HSF2	heat shock transcription factor 2	0.20486	0.154482	0.02788	0.20077	5.85798	0.224451
205655_at	4194	MDM4	Mdm4 p53 binding protein homolog (mouse)	0.20179	0.154801	0.05463	0.198	5.85798	0.216769
216671_x_at	4590	MUC8	mucin 8	0.22161	0.174822	0.02767	0.21745	5.85798	0.216305
210933_s_at	6624	FSCN1	fascin homolog 1, actin-bundling protein (Strongylocentrotus purpuratus)	0.20385	0.171067	0.01984	0.1991	5.85798	0.181061
207819_s_at	5244	ABCB4	ATP-binding cassette, sub-family B (MDR/TAP), member 4	0.20112	0.198915	0.03137	0.19688	5.85798	0.0469552
207081_s_at	5297	PI4KA	phosphatidylinositol 4-kinase, catalytic, alpha	0.20423	0.194306	0.03988	0.2005	5.85798	-0.0996209
201894_s_at	NA	NA	NA	0.20174	0.18613	0.02234	0.19726	5.85798	-0.12494
218754_at	79707	NOL9	nucleolar protein 9	0.20474	0.189035	0.02198	0.20075	5.85798	-0.125319
200774_at	23196	FAM120A	family with sequence similarity 120A	0.21448	0.197289	0.07857	0.20967	5.85798	-0.131115
212449_s_at	10434	LYPLA1	lysophospholipase I	0.20481	0.18682	0.04305	0.20045	5.85798	-0.134126
211976_at	NA	NA	NA	0.20282	0.183037	0.0216	0.19838	5.85798	-0.140653
212166_at	23039	XPO7	exportin 7	0.20196	0.179358	0.02949	0.19792	5.85798	-0.15034
208679_s_at	10109	ARPC2	actin related protein 2/3 complex, subunit 2, 34kDa	0.20856	0.180716	0.0193	0.20457	5.85798	-0.166866
212068_s_at	84726	PRRC2B	proline-rich coiled-coil 2B	0.20677	0.178671	0.03339	0.20216	5.85798	-0.167629
221931_s_at	81929	SEH1L	SEH1-like (S. cerevisiae)	0.20182	0.173197	0.02375	0.1971	5.85798	-0.169183
212660_at	23338	PHF15	PHD finger protein 15	0.20541	0.17391	0.02263	0.20111	5.85798	-0.177481
218506_x_at	84656	GLYR1	glyoxylate reductase 1 homolog (Arabidopsis)	0.20215	0.170514	0.0142	0.19728	5.85798	-0.177866
203462_x_at	8662	EIF3B	eukaryotic translation initiation factor 3, subunit B	0.20224	0.170541	0.02298	0.19781	5.85798	-0.178042
214202_at	NA	NA	NA	0.20159	0.169291	0.02734	0.19718	5.85798	-0.179719
212388_at	23358	USP24	ubiquitin specific peptidase 24	0.20015	0.166555	0.00923	0.19597	5.85798	-0.18329
216069_at	NA	NA	NA	0.20201	0.16665	0.05403	0.19738	5.85798	-0.188043
217935_s_at	55245	UQCC	ubiquinol-cytochrome c reductase complex chaperone	0.20335	0.166038	0.01967	0.19908	5.85798	-0.193163
201270_x_at	23386	NUDCD3	NudC domain containing 3	0.20086	0.163261	0.02572	0.197	5.85798	-0.193904
212163_at	57498	KIDINS220	kinase D-interacting substrate, 220kDa	0.20727	0.169189	0.01184	0.20331	5.85798	-0.195142
217986_s_at	11177	BAZ1A	bromodomain adjacent to zinc finger domain, 1A	0.20267	0.164188	0.01201	0.19856	5.85798	-0.196167
211383_s_at	22884	WDR37	WD repeat domain 37	0.20719	0.168395	0.0183	0.20358	5.85798	-0.196965
205592_at	6521	SLC4A1	solute carrier family 4, anion exchanger, member 1 (erythrocyte membrane protein band 3, Diego blood group)	0.20717	0.166351	0.04396	0.20272	5.85798	-0.202038
214736_s_at	118	ADD1	adducin 1 (alpha)	0.20652	0.163625	0.02304	0.20288	5.85798	-0.207111
201855_s_at	23300	ATMIN	ATM interactor	0.20973	0.166379	0.00604	0.20583	5.85798	-0.20821
201423_s_at	8451	CUL4A	cullin 4A	0.20061	0.157219	0.01197	0.19608	5.85798	-0.208306
218684_at	55144	LRRC8D	leucine rich repeat containing 8 family, member D	0.20502	0.160457	0.02412	0.20064	5.85798	-0.211099
215083_at	NA	NA	NA	0.203	0.155047	0.02515	0.19834	5.85798	-0.218982
201778_s_at	9813	KIAA0494	KIAA0494	0.21245	0.163398	0.01176	0.20796	5.85798	-0.221478
213262_at	26278	SACS	spastic ataxia of Charlevoix-Saguenay (sacsin)	0.21035	0.161134	0.03325	0.20541	5.85798	-0.221848
208688_x_at	8662	EIF3B	eukaryotic translation initiation factor 3, subunit B	0.22874	0.17929	0.03348	0.22367	5.85798	-0.222373
212330_at	7027	TFDP1	transcription factor Dp-1	0.20737	0.157885	0.023	0.20323	5.85798	-0.222452
212910_at	57215	THAP11	THAP domain containing 11	0.21273	0.162854	0.03665	0.2085	5.85798	-0.22333
203674_at	9931	HELZ	helicase with zinc finger	0.20417	0.152876	0.02713	0.1998	5.85798	-0.226481
202117_at	392	ARHGAP1	Rho GTPase activating protein 1	0.2134	0.161682	0.01373	0.20961	5.85798	-0.227416
202630_at	10513	APPBP2	amyloid beta precursor protein (cytoplasmic tail) binding protein 2	0.2023	0.150456	0.01969	0.19825	5.85798	-0.227692
216250_s_at	9404	LPXN	leupaxin	0.20061	0.148559	0.03769	0.19594	5.85798	-0.228148
221745_at	10238	DCAF7	DDB1 and CUL4 associated factor 7	0.20733	0.155175	0.03411	0.20253	5.85798	-0.228374
201632_at	1967	EIF2B1	eukaryotic translation initiation factor 2B, subunit 1 alpha, 26kDa	0.20802	0.155216	0.01411	0.20396	5.85798	-0.229791
200891_s_at	6745	SSR1	signal sequence receptor, alpha	0.2212	0.167891	0.00701	0.21733	5.85798	-0.230888
216644_at	NA	NA	NA	0.20268	0.148806	0.02551	0.19859	5.85798	-0.232107
208877_at	5062	PAK2	p21 protein (Cdc42/Rac)-activated kinase 2	0.21026	0.156021	0.01289	0.2052	5.85798	-0.232893
201231_s_at	2023	ENO1	enolase 1, (alpha)	0.20624	0.151464	0.02675	0.20256	5.85798	-0.234042
214780_s_at	4650	MYO9B	myosin IXB	0.20142	0.145878	0.04218	0.19714	5.85798	-0.235673
210965_x_at	8621	CDK13	cyclin-dependent kinase 13	0.20174	0.145868	0.01335	0.19704	5.85798	-0.236373
201013_s_at	10606	PAICS	phosphoribosylaminoimidazole carboxylase, phosphoribosylaminoimidazole succinocarboxamide synthetase	0.20446	0.148391	0.02404	0.1998	5.85798	-0.236789
221748_s_at	7145	TNS1	tensin 1	0.20511	0.148295	0.02154	0.20091	5.85798	-0.238359
202552_s_at	51232	CRIM1	cysteine rich transmembrane BMP regulator 1 (chordin-like)	0.20997	0.151086	0.01969	0.20553	5.85798	-0.242661
202157_s_at	10659	CELF2	CUGBP, Elav-like family member 2	0.20298	0.143182	0.00994	0.19888	5.85798	-0.244537
201481_s_at	5834	PYGB	phosphorylase, glycogen; brain	0.20229	0.141969	0.03248	0.19797	5.85798	-0.245604
205544_s_at	1380	CR2	complement component (3d/Epstein Barr virus) receptor 2	0.22496	0.164572	0.05464	0.22065	5.85798	-0.245741
202551_s_at	51232	CRIM1	cysteine rich transmembrane BMP regulator 1 (chordin-like)	0.20661	0.145609	0.01186	0.20277	5.85798	-0.246984
208971_at	7389	UROD	uroporphyrinogen decarboxylase	0.20283	0.1415	0.03165	0.1987	5.85798	-0.247649
203758_at	1519	CTSO	cathepsin O	0.20481	0.143421	0.00875	0.2004	5.85798	-0.247768
218460_at	54919	HEATR2	HEAT repeat containing 2	0.20017	0.138274	0.012	0.19568	5.85798	-0.248789
210987_x_at	7168	TPM1	tropomyosin 1 (alpha)	0.20238	0.140302	0.01121	0.19899	5.85798	-0.249154
201463_s_at	6888	TALDO1	transaldolase 1	0.20221	0.139445	0.0363	0.19835	5.85798	-0.250529
201609_x_at	23463	ICMT	isoprenylcysteine carboxyl methyltransferase	0.2112	0.148403	0.02518	0.20759	5.85798	-0.250594
204439_at	10964	IFI44L	interferon-induced protein 44-like	0.20255	0.139468	0.03982	0.19834	5.85798	-0.251161
212718_at	10914	PAPOLA	poly(A) polymerase alpha	0.2032	0.139944	0.02096	0.19916	5.85798	-0.251508
201774_s_at	9918	NCAPD2	non-SMC condensin I complex, subunit D2	0.20373	0.140083	0.01824	0.19991	5.85798	-0.252284
213293_s_at	10346	TRIM22	tripartite motif containing 22	0.20679	0.142877	0.00724	0.20326	5.85798	-0.25281
217534_at	51571	FAM49B	family with sequence similarity 49, member B	0.20769	0.14266	0.02485	0.20357	5.85798	-0.255009
202808_at	54838	C10orf26	chromosome 10 open reading frame 26	0.21316	0.14807	0.02331	0.20954	5.85798	-0.255127
201795_at	3930	LBR	lamin B receptor	0.20067	0.13511	0.02108	0.19654	5.85798	-0.256046
212829_at	5305	PIP4K2A	phosphatidylinositol-5-phosphate 4-kinase, type II, alpha	0.205	0.139335	0.01153	0.20079	5.85798	-0.256252
218639_s_at	79364	ZXDC	ZXD family zinc finger C	0.21738	0.151384	0.01773	0.21359	5.85798	-0.256897
216041_x_at	2896	GRN	granulin	0.20411	0.137984	0.01032	0.20018	5.85798	-0.257149
209124_at	4615	MYD88	myeloid differentiation primary response gene (88)	0.21469	0.148521	0.02476	0.20987	5.85798	-0.257233
206828_at	7294	TXK	TXK tyrosine kinase	0.20018	0.133721	0.02396	0.19615	5.85798	-0.257797
217721_at	989	2007-09-01	septin 7	0.2079	0.140935	0.02117	0.20436	5.85798	-0.258775
209417_s_at	3430	IFI35	interferon-induced protein 35	0.20441	0.137356	0.0159	0.19992	5.85798	-0.258948
214453_s_at	10561	IFI44	interferon-induced protein 44	0.20142	0.13392	0.02587	0.19737	5.85798	-0.259807
204923_at	54440	SASH3	SAM and SH3 domain containing 3	0.23208	0.163954	0.03284	0.22796	5.85798	-0.261009
203761_at	6503	SLA	Src-like-adaptor	0.2165	0.148099	0.03395	0.21143	5.85798	-0.261535
202215_s_at	4802	NFYC	nuclear transcription factor Y, gamma	0.2092	0.140114	0.0138	0.20518	5.85798	-0.262843
201959_s_at	23077	MYCBP2	MYC binding protein 2, E3 ubiquitin protein ligase	0.22175	0.151173	0.01149	0.21708	5.85798	-0.265663
212583_at	9716	AQR	aquarius homolog (mouse)	0.20578	0.133601	0.00911	0.20157	5.85798	-0.268662
212137_at	23367	LARP1	La ribonucleoprotein domain family, member 1	0.20558	0.133263	0.01408	0.20189	5.85798	-0.268919
209083_at	11151	CORO1A	coronin, actin binding protein, 1A	0.21461	0.141442	0.01502	0.20986	5.85798	-0.270497
220467_at	NA	NA	NA	0.20274	0.12938	0.01965	0.19854	5.85798	-0.27085
212921_at	56950	SMYD2	SET and MYND domain containing 2	0.21322	0.139404	0.01873	0.20928	5.85798	-0.271692
203765_at	25801	GCA	grancalcin, EF-hand calcium binding protein	0.20694	0.133117	0.04164	0.2023	5.85798	-0.271703
203528_at	10507	SEMA4D	sema domain, immunoglobulin domain (Ig), transmembrane domain (TM) and short cytoplasmic domain, (semaphorin) 4D	0.21353	0.139286	0.01173	0.20906	5.85798	-0.272477
206656_s_at	57136	C20orf3	chromosome 20 open reading frame 3	0.20888	0.1339	0.01129	0.20499	5.85798	-0.273825
210840_s_at	8826	IQGAP1	IQ motif containing GTPase activating protein 1	0.21496	0.139337	0.02162	0.21033	5.85798	-0.274996
208873_s_at	7905	REEP5	receptor accessory protein 5	0.22053	0.14453	0.01376	0.21602	5.85798	-0.275681
214717_at	150967	PKI55	DKFZp434H1419	0.21553	0.139381	0.0175	0.21112	5.85798	-0.275952
220918_at	80215	RUNX1-IT1	RUNX1 intronic transcript 1 (non-protein coding)	0.21629	0.139215	0.01622	0.21169	5.85798	-0.277623
200709_at	2280	FKBP1A	FK506 binding protein 1A, 12kDa	0.20693	0.128641	0.02679	0.2028	5.85798	-0.279802
214730_s_at	2734	GLG1	golgi glycoprotein 1	0.20598	0.126949	0.01036	0.20102	5.85798	-0.281124
213415_at	1193	CLIC2	chloride intracellular channel 2	0.20126	0.11946	0.04009	0.19751	5.85798	-0.286007
200801_x_at	60	ACTB	actin, beta	0.20913	0.126096	0.01421	0.20482	5.85798	-0.288155
217078_s_at	11314	CD300A	CD300a molecule	0.20303	0.119696	0.01887	0.19845	5.85798	-0.288676
222186_at	54469	ZFAND6	zinc finger, AN1-type domain 6	0.20945	0.125638	0.01496	0.20549	5.85798	-0.289503
203185_at	9770	RASSF2	Ras association (RalGDS/AF-6) domain family member 2	0.22242	0.138322	0.01446	0.2188	5.85798	-0.289997
200901_s_at	4074	M6PR	mannose-6-phosphate receptor (cation dependent)	0.20823	0.123742	0.0131	0.20402	5.85798	-0.290667
215287_at	6801	STRN	striatin, calmodulin binding protein	0.21469	0.12951	0.03296	0.21131	5.85798	-0.291855
217718_s_at	7529	YWHAB	tyrosine 3-monooxygenase/tryptophan 5-monooxygenase activation protein, beta polypeptide	0.22756	0.142285	0.03124	0.22368	5.85798	-0.292018
208954_s_at	23185	LARP4B	La ribonucleoprotein domain family, member 4B	0.20509	0.119724	0.01014	0.20074	5.85798	-0.292175
215390_at	NA	NA	NA	0.22146	0.134678	0.02185	0.21725	5.85798	-0.294588
202957_at	3059	HCLS1	hematopoietic cell-specific Lyn substrate 1	0.20889	0.120937	0.01456	0.20452	5.85798	-0.296569
208885_at	3936	LCP1	lymphocyte cytosolic protein 1 (L-plastin)	0.21347	0.125037	0.02404	0.20921	5.85798	-0.297377
216033_s_at	2534	FYN	FYN oncogene related to SRC, FGR, YES	0.22168	0.132056	0.02313	0.21733	5.85798	-0.299373
215310_at	324	APC	adenomatous polyposis coli	0.23895	0.148652	0.01	0.23484	5.85798	-0.300496
215599_at	NA	NA	NA	0.23115	0.140725	0.02732	0.22705	5.85798	-0.300707
201392_s_at	3482	IGF2R	insulin-like growth factor 2 receptor	0.21592	0.125389	0.02077	0.21164	5.85798	-0.300883
200791_s_at	8826	IQGAP1	IQ motif containing GTPase activating protein 1	0.22175	0.131214	0.01214	0.21724	5.85798	-0.300892
216170_at	NA	NA	NA	0.2047	0.113511	0.03687	0.20094	5.85798	-0.301975
211963_s_at	10092	ARPC5	actin related protein 2/3 complex, subunit 5, 16kDa	0.20143	0.109952	0.01656	0.19708	5.85798	-0.302454
205641_s_at	8717	TRADD	TNFRSF1A-associated via death domain	0.20342	0.111651	0.00983	0.19951	5.85798	-0.302934
221143_at	29935	RPA4	replication protein A4, 30kDa	0.20334	0.110549	0.04031	0.19956	5.85798	-0.304615
206207_at	1178	CLC	Charcot-Leyden crystal protein	0.20482	0.111408	0.03622	0.20028	5.85798	-0.305634
218927_s_at	55501	CHST12	carbohydrate (chondroitin 4) sulfotransferase 12	0.21725	0.123552	0.02682	0.21344	5.85798	-0.306101
215898_at	23093	TTLL5	tubulin tyrosine ligase-like family, member 5	0.21943	0.12517	0.01784	0.21639	5.85798	-0.307019
212421_at	23313	KIAA0930	KIAA0930	0.21493	0.120643	0.01374	0.21072	5.85798	-0.307061
212377_s_at	4853	NOTCH2	notch 2	0.22343	0.128627	0.01028	0.21887	5.85798	-0.3079
215528_at	NA	NA	NA	0.2012	0.106326	0.01585	0.19772	5.85798	-0.308016
215611_at	6938	TCF12	transcription factor 12	0.22864	0.133507	0.03264	0.22534	5.85798	-0.308436
210835_s_at	1488	CTBP2	C-terminal binding protein 2	0.20302	0.107816	0.04225	0.19844	5.85798	-0.308552
37012_at	832	CAPZB	capping protein (actin filament) muscle Z-line, beta	0.20063	0.105365	0.02878	0.1961	5.85798	-0.30865
213702_x_at	427	ASAH1	N-acylsphingosine amidohydrolase (acid ceramidase) 1	0.22485	0.128787	0.02067	0.22052	5.85798	-0.309941
215612_at	NA	NA	NA	0.20326	0.107101	0.02112	0.19946	5.85798	-0.310095
213475_s_at	3683	ITGAL	integrin, alpha L (antigen CD11A (p180), lymphocyte function-associated antigen 1; alpha polypeptide)	0.20105	0.103533	0.0172	0.19709	5.85798	-0.312277
207966_s_at	2734	GLG1	golgi glycoprotein 1	0.21619	0.118323	0.02093	0.21187	5.85798	-0.312836
210980_s_at	427	ASAH1	N-acylsphingosine amidohydrolase (acid ceramidase) 1	0.21009	0.110755	0.0224	0.20654	5.85798	-0.315175
209515_s_at	5873	RAB27A	RAB27A, member RAS oncogene family	0.20828	0.108744	0.02159	0.20453	5.85798	-0.315493
218676_s_at	58488	PCTP	phosphatidylcholine transfer protein	0.20474	0.103626	0.01587	0.2008	5.85798	-0.317984
211922_s_at	847	CAT	catalase	0.21794	0.116732	0.01435	0.21397	5.85798	-0.318131
210109_at	27099	SND1-IT1	SND1 intronic transcript 1 (non-protein coding)	0.20807	0.106751	0.02903	0.20442	5.85798	-0.318306
200839_s_at	1508	CTSB	cathepsin B	0.2136	0.111617	0.01626	0.20935	5.85798	-0.319348
204060_s_at	NA	NA	NA	0.22139	0.115064	0.01893	0.21733	5.85798	-0.326077
200838_at	1508	CTSB	cathepsin B	0.21417	0.104269	0.01449	0.21003	5.85798	-0.331513
206090_s_at	NA	NA	NA	0.20456	0.094167	0.00961	0.19957	5.85798	-0.332254
222058_at	55819	RNF130	ring finger protein 130	0.20218	0.0914467	0.01935	0.19804	5.85798	-0.332766
201220_x_at	1488	CTBP2	C-terminal binding protein 2	0.20103	0.0877681	0.02367	0.19714	5.85798	-0.336544
215147_at	NA	NA	NA	0.24145	0.12522	0.04367	0.23712	5.85798	-0.340925
218637_at	55364	IMPACT	Impact homolog (mouse)	0.23554	0.117645	0.03353	0.23167	5.85798	-0.343359
222357_at	26137	ZBTB20	zinc finger and BTB domain containing 20	0.22616	0.106397	0.01419	0.22248	5.85798	-0.346068
204225_at	9759	HDAC4	histone deacetylase 4	0.21944	0.0965746	0.02834	0.2143	5.85798	-0.350522
214184_at	8620	NPFF	neuropeptide FF-amide peptide precursor	0.2197	0.0961062	0.01787	0.2154	5.85798	-0.351559
216176_at	387535	HCRP1	hepatocellular carcinoma-related HCRP1	0.21126	0.087185	0.00916	0.20688	5.85798	-0.352243
212486_s_at	2534	FYN	FYN oncogene related to SRC, FGR, YES	0.21806	0.0929785	0.04196	0.21366	5.85798	-0.353669
203907_s_at	9922	IQSEC1	IQ motif and Sec7 domain 1	0.20029	0.0750485	0.01689	0.19592	5.85798	-0.353895
210756_s_at	4853	NOTCH2	notch 2	0.21761	0.0922438	0.01262	0.21304	5.85798	-0.354071
220296_at	NA	NA	NA	0.20084	0.0743038	0.0208	0.19633	5.85798	-0.355719
218109_s_at	64747	MFSD1	major facilitator superfamily domain containing 1	0.2241	0.0973935	0.01516	0.22022	5.85798	-0.355959
214322_at	818	CAMK2G	calcium/calmodulin-dependent protein kinase II gamma	0.24771	0.120182	0.03215	0.24375	5.85798	-0.35711
213605_s_at	728093	LOC728093	putative POM121-like protein 1-like	0.25201	0.12327	0.02253	0.24818	5.85798	-0.358804
202443_x_at	4853	NOTCH2	notch 2	0.24206	0.111016	0.01139	0.23838	5.85798	-0.362
203658_at	788	SLC25A20	solute carrier family 25 (carnitine/acylcarnitine translocase), member 20	0.2031	0.0703711	0.01057	0.19938	5.85798	-0.36432
213416_at	NA	NA	NA	0.20084	0.0647144	0.01159	0.19684	5.85798	-0.368952
213089_at	NA	NA	NA	0.23632	0.0976873	0.00932001	0.23211	5.85798	-0.372334
214722_at	388677	NOTCH2NL	notch 2 N-terminal like	0.24736	0.0937659	0.01216	0.24356	5.85798	-0.391911
205884_at	3676	ITGA4	integrin, alpha 4 (antigen CD49D, alpha 4 subunit of VLA-4 receptor)	0.20966	0.0501465	0.01912	0.20551	5.85798	-0.399391
202741_at	5567	PRKACB	protein kinase, cAMP-dependent, catalytic, beta	0.21255	0.0490767	0.01048	0.20884	5.85798	-0.404318
203906_at	9922	IQSEC1	IQ motif and Sec7 domain 1	0.23617	0.0634945	0.01066	0.2321	5.85798	-0.415542
