# Supplementary material for: ID helix-loop-helix proteins as determinants of cell survival in B-cell chronic lymphocytic leukemia cells in vitro
Source: Mol Cancer. 2015 Feb 3;14(1):30. doi: 10.1186/s12943-014-0286-9 (PMC4320821; doi:10.1186/s12943-014-0286-9)
Supplement: Additional file 6: Table S4. — Gene Ontology and pathway enrichment analysis of ID2 and ID3 candidate targets inferred from MIC analysis. Only the top-ranked 25 Gene Ontology terms for biological process are shown. Pathways that are common to both ID2 and ID3 MIC-inferred targets are highlighted in yellow. [file 12943_2014_286_MOESM6_ESM.xls]

## Sheet: Gene_Ontology_BP_ID2
Id	Items	Items_Details	Support	List size	Reference Support	Reference size	Hyp	Hyp_c	Genes
0	GO:0006355	regulation of transcription, DNA-dependent (BP)	46	662	1609	34208	0.00575858	0.0302992	NFIL3,AHR,BICD1,STAT4,KLF3,BCL11B,ARRB1,LPIN1,PER1,SOX4,ZNF207,SUB1,ZNF467,OGG1,GAS7,HIPK1,TXN,CITED2,TFEC,PRKCQ,ZBTB16,HINFP,RUNX3,EZH1,FADS1,ETS2,CREM,CIR1,ZMIZ1,BHLHE40,TFB1M,ZFP36L2,CEBPA,IFI16,SCML2,SCML1,SAP30,INSR,PRDM2,PADI4,CEBPB,SFPQ,BZW1,CREBBP,MXD1,GATA3
1	GO:0006915	apoptotic process (BP)	35	662	594	34208	7.70858e-09	5.84054e-07	AHR,NFKBIA,SLK,DRAM1,PLSCR1,GZMA,TNFRSF25,NET1,GZMB,GZMM,NGFRAP1,CADM1,H1F0,PSMD6,HIPK1,PRKCQ,ZBTB16,PHLDA1,IER3,PSMD12,PHLDA2,DDIT4,GZMH,BID,SRGN,DAPK1,SLC9A3R1,CASP1,GPR65,CD14,GSN,CST3,PRF1,IL1B,TIAM1
2	GO:0009615	response to virus (BP)	18	662	144	34208	4.37535e-10	4.7358e-08	IVNS1ABP,IFNGR1,IFIT2,IFNG,CLU,IFITM3,CCL4,XCL1,IRAK3,CCL5,IFI16,TLR8,DNAJC3,NPC2,IFIT1,FOSL1,IFITM1,GATA3
3	GO:0007010	cytoskeleton organization (BP)	7	662	106	34208	0.00460924	0.0263899	NCKIPSD,FGD6,AVIL,TNIK,PXN,SVIL,DST
4	GO:0006954	inflammatory response (BP)	39	662	259	34208	3.01409e-23	1.37021e-20	FOS,F2R,SLC11A1,THBS1,SERPINA1,CD163,CSF1R,AOAH,AIF1,MAP2K3,PRKCQ,CCR1,S100A8,LYZ,IL8,C1orf38,PTX3,CCL4,ITGAL,CXCL1,S100A12,S100A9,CXCL3,CXCL2,CLEC7A,C3AR1,STAB1,CCL5,FPR2,CXCR2,TLR8,ANXA1,IL18RAP,CD14,CEBPB,TGFB1,F2RL1,ADAM8,IL1B
6	GO:0007165	signal transduction (BP)	99	662	1176	34208	2.68888e-35	6.11183e-32	NCKIPSD,CD4,FLT3LG,LILRA3,LILRA2,CD244,RARA,TNFRSF25,IFNGR1,ARRB2,NET1,ARRB1,GNA15,SH2D2A,PLXNB2,PDE4B,LGALS3BP,RTN1,ARHGAP26,NRGN,PXN,PILRA,CSF1R,C5AR1,GTPBP1,RAP2B,TXN,TLR2,SPARC,PLAUR,MAP2K3,KLRK1,STAP1,VDR,RAPGEF3,PIK3R1,NAMPT,GNG11,IL8,TNFRSF21,CSNK1D,FCN1,FGL2,CCL4,PRKAR2B,PLXNC1,IL2RB,ITGAL,TNFSF13,IMPA2,TLR4,CXCL1,S100A9,S100A10,CREM,IQGAP2,XCL1,CAPN3,IRAK3,PDE3B,ADM,PRKCH,MAPKAPK3,S100A1…
7	GO:0006955	immune response (BP)	50	662	382	34208	1.33764e-26	1.52023e-23	FCGR3B,CD4,NFIL3,KIR2DL3,CST7,PF4,PPBP,GZMA,SLC11A1,THBS1,IGSF6,FTH1,ICOS,SAMHD1,LCP2,CD28,IFITM3,KIR2DL2,C5AR1,GTPBP1,LST1,OASL,CD7,TLR2,CD8B,CCR1,FCGR1B,IL8,CCL4,TNFSF13,TLR4,CXCL1,CXCL3,IL32,XCL1,CXCL2,CTSW,IL7R,CCL5,IL1R2,FCAR,FYB,GPR65,SECTM1,IL18RAP,CEBPB,CD96,AQP9,IL1B,SMAD3
9	GO:0045766	positive regulation of angiogenesis (BP)	8	662	65	34208	3.60449e-05	0.000694322	VEGFA,GATA2,THBS1,HIPK1,CX3CR1,C3AR1,CCL5,IL1B
10	GO:0007155	cell adhesion (BP)	47	662	556	34208	3.54069e-17	1.006e-14	JAM3,ITGA4,CD4,CLEC4A,SIGLEC7,FEZ1,ITGB2,HPSE,CD44,THBS1,CADM1,LGALS3BP,PXN,ADAM9,SPON2,CCR1,ITGA5,CD36,CX3CR1,C1orf38,CCL4,PLXNC1,GPR56,ITGAL,ICAM1,HCK,ITGA2B,SIRPA,NCAM1,IL32,NID1,STAB1,ITGA6,EMR2,FPR2,NELL2,F5,VCAN,NINJ1,ZYX,IGFBP7,CD96,CD33,DST,CD300A,CSF3R,EMR1
11	GO:0006935	chemotaxis (BP)	22	662	126	34208	4.50395e-15	1.1375e-12	PF4,PPBP,CMTM6,RNASE2,C5AR1,PLAUR,CCR1,S100A8,IL8,CX3CR1,CCL4,TYMP,CXCL1,S100A9,CXCL3,XCL1,CXCL2,C3AR1,CCL5,FPR2,CXCR2,FOSL1
13	GO:0002544	chronic inflammatory response (BP)	3	662	7	34208	0.000238275	0.00313063	THBS1,S100A8,S100A9
14	GO:0006468	protein phosphorylation (BP)	19	662	398	34208	0.0003232	0.00399257	FYN,SGK1,STAT4,RARA,TNIK,PRKCQ,CSNK1D,RUNX3,HCK,AAK1,MATK,IRAK3,PRKCH,CCL5,DAPK1,CAMK1,SNRK,FYB,TGFB1
17	GO:0006874	cellular calcium ion homeostasis (BP)	5	662	67	34208	0.00963562	0.0454393	VDR,CCR1,CCL5,TGFB1,HEXB
18	GO:0030335	positive regulation of cell migration (BP)	15	662	105	34208	1.907e-09	1.60541e-07	VEGFA,F2R,THBS1,CSF1R,AIF1,PIK3R1,MYO1F,C3AR1,CCL5,HBEGF,INSR,F2RL1,ADAM8,SMAD3,IRS2
19	GO:0008360	regulation of cell shape (BP)	10	662	90	34208	9.80293e-06	0.000256116	FYN,ATP10A,FGD6,VEGFA,CDC42EP4,CSF1R,GAS7,LST1,ICAM1,HCK
20	GO:0006508	proteolysis (BP)	23	662	543	34208	0.000442571	0.00449091	ANPEP,GZMK,GZMB,GZMM,CTSD,AGBL2,PSMD6,CPVL,ADAM9,CPD,SCPEP1,TNFAIP3,CAPN3,CTSB,GZMH,NRIP3,CTSW,QPCT,CASP1,CTSL1,PCSK5,PRSS23,ADAM8
22	GO:0030206	chondroitin sulfate biosynthetic process (BP)	3	662	8	34208	0.000375752	0.00389993	CHSY1,CHST7,CSGALNACT1
24	GO:0050650	chondroitin sulfate proteoglycan biosynthetic process (BP)	2	662	4	34208	0.00218641	0.0150142	CSGALNACT2,CSGALNACT1
27	GO:0008037	cell recognition (BP)	5	662	10	34208	6.21719e-07	3.00674e-05	CADM1,CRTAM,CLEC7A,VCAN,CSGALNACT1
28	GO:0007399	nervous system development (BP)	22	662	410	34208	2.01003e-05	0.000443572	FOS,SEMA4C,APBA2,VEGFA,FEZ1,AVIL,TNIK,NRG1,ARHGAP26,NRGN,GAS7,SMARCD3,CXCL1,PPT1,GDPD5,DYNLT1,CAMK1,JAG1,SLC7A5,NINJ1,NR4A2,CSGALNACT1
29	GO:0050651	dermatan sulfate proteoglycan biosynthetic process (BP)	2	662	2	34208	0.000373953	0.00408651	CSGALNACT2,CSGALNACT1
30	GO:0009653	anatomical structure morphogenesis (BP)	11	662	95	34208	2.35314e-06	8.35731e-05	BICD1,F2R,EREG,LST1,IGF2BP2,IER3,EZH1,SCML2,SCML1,GATA3,CSGALNACT1
31	GO:0050653	chondroitin sulfate proteoglycan biosynthetic process, polysaccharide chain biosynthetic process (BP)	2	662	2	34208	0.000373953	0.00408651	CSGALNACT2,CSGALNACT1
34	GO:0008283	cell proliferation (BP)	22	662	312	34208	2.38547e-07	1.26097e-05	FSCN1,MAPRE1,EMP1,STAT4,CREG1,GLUL,NRG1,CSF1R,DAB2,TXN,CITED2,RAPGEF3,CD160,CXCL1,TCF7L2,MATK,ZFP36L2,PDXK,IFI16,CREBBP,MXD1,CSGALNACT1
38	GO:0044419	interspecies interaction between organisms (BP)	19	662	328	34208	2.59066e-05	0.000540236	ANPEP,FYN,CD4,NFKBIA,IVNS1ABP,PILRA,CD93,CD247,PIK3R1,ITGA5,CX3CR1,IL2RB,ICAM1,HCK,CEBPA,DYNLT1,LTBR,ZYX,CREBBP

## Sheet: Gene_Ontology_BP_ID3
Id	Items	Items_Details	Support	List size	Reference Support	Reference size	Hyp	Hyp_c	Genes
0	GO:0006355	regulation of transcription, DNA-dependent (BP)	83	503	1609	34208	1.44574e-23	1.81729e-20	ZNF267,TAF9,MORF4L2,TCF12,ZNF222,SMYD2,YEATS4,ZNF614,TARDBP,ATF3,ZBTB20,MAFG,TCEAL4,HSF2,KLF6,TFE3,HCLS1,NRBF2,THAP11,DDIT3,ZBTB43,ASXL1,ZXDB,SAFB,GTF2E2,ECD,PHTF2,ZNF136,PTTG1,ZBTB10,ZNF430,ZNF274,TSPYL2,RBM39,BTG2,MED28,ZNF273,ZNF764,IKZF5,ZNF571,ZBTB5,ZNF329,ELL,ZNF586,ZNF669,ZNF574,RLF,NOTCH2,ZNF217,ZNF141,CCNH,SAP30BP,GTF2B,RYBP,MYNN,DR1,MAX,HIRA,TGS1,ATF2,MYCBP2,ZNF460,ZNF410,MAP3K9,ZNF672,…
1	GO:0006915	apoptotic process (BP)	30	503	594	34208	6.29117e-09	1.12971e-06	CCNB1IP1,SIAH1,MDM4,YWHAE,ADD1,BCL2,PPP1R15A,BNIP1,SOS2,SMNDC1,UBC,ID1,TNFSF9,RHOB,PLK3,SAP30BP,RYBP,AIMP1,YWHAB,PAK2,PSMA3,STK17B,MAP3K9,RNF130,CYCS,RIPK2,TRADD,TOPORS,JMJD6,ARF6
6	GO:0007165	signal transduction (BP)	31	503	1176	34208	0.00141285	0.0216579	IQGAP1,IGF2R,MAPK6,GRN,NPM1,LPXN,KRAS,PPP2R5C,HSP90AA1,CLIC2,RHEB,CAMLG,FKBP1A,VAPA,RIT1,PRKACB,ITGAL,RRAS2,TNFSF9,PI4KA,TANK,COPS2,AIMP1,ARHGAP1,PAK2,MYD88,ZFAND6,RASSF2,RIPK2,TRADD,TLR1
7	GO:0006955	immune response (BP)	14	503	382	34208	0.00174218	0.0254641	CR2,TCF12,PTGER4,IFI44L,MICB,HLA-F,SEMA4D,CEBPG,EXOSC9,IFI35,TNFSF9,XBP1,TRIM22,TLR1
14	GO:0006468	protein phosphorylation (BP)	19	503	398	34208	8.59017e-06	0.000385637	FYN,CLK3,POLR2D,MAPK6,STK17A,TXK,SIK3,CDK13,CAMK2G,TWF1,RIOK2,PRKACB,TLK2,PLK3,CCNH,PRPF4B,PAK2,STK17B,MAP3K9
15	GO:0009314	response to radiation (BP)	4	503	30	34208	0.000934781	0.0156669	BCL2,JUN,PPM1D,PLK3
20	GO:0007399	nervous system development (BP)	15	503	410	34208	0.00123344	0.0198774	CDC42,TCF12,SIAH1,DGCR14,NGRN,NDUFV2,SEMA4D,CAMK2G,HDAC4,CRIM1,NOTCH2,DYNLT1,RAB5A,NDEL1,ARF6
24	GO:0044419	interspecies interaction between organisms (BP)	18	503	328	34208	2.17932e-06	0.00013697	FYN,GRB2,NPM1,DLG1,YWHAE,CDK13,DERL1,ATP6V0C,RBM15,TCEB1,GTF2B,DYNLT1,WAPAL,EIF4E,PAK2,PSMA3,TRIM22,CUL4A
25	GO:0006986	response to unfolded protein (BP)	8	503	51	34208	7.55902e-07	6.33446e-05	DNAJA1,HSP90AA1,FAF2,DNAJB1,DERL2,DNAJB2,DERL1,DNAJB4
26	GO:0006810	transport (BP)	21	503	604	34208	0.000284405	0.00605927	NDUFA6,SLC7A8,UQCRFS1,G3BP2,SEC14L1,NDUFV2,CLIC2,TMED7,MAGOH,TMX4,SLC25A20,M6PR,PCTP,DYNLT1,NDUFC1,CYCS,NDEL1,ENSA,TRAPPC4,DYNLT3,ABCB4
44	GO:0006357	regulation of transcription from RNA polymerase II promoter (BP)	17	503	230	34208	6.56006e-08	8.246e-06	TCF12,SAP18,JUND,TXK,CEBPG,MED21,ERF,SNW1,TCEB1,KLF9,HIRA,ATF2,MED7,GABPB1,TFDP1,NFYC,BUD31
48	GO:0043065	positive regulation of apoptotic process (BP)	8	503	178	34208	0.00502368	0.0482044	BCLAF1,SIAH1,STK17A,DDIT3,RHOB,IP6K2,APC,RIPK2
51	GO:0008284	positive regulation of cell proliferation (BP)	15	503	361	34208	0.000337522	0.00695517	ATF3,UBE2A,MDM4,EAPP,HCLS1,KRAS,DERL2,CDK13,ICMT,CDKN1B,DNAJA2,HDAC4,IL6ST,GAB2,SSR1
57	GO:0007275	multicellular organismal development (BP)	26	503	945	34208	0.00188088	0.0265649	ZNF267,FYN,DCAF7,TCF12,SIAH1,SPATA2,SRF,NGRN,SEMA4D,IFRD1,CDK13,CAMK2G,PHF3,UTP3,ID1,RHOB,NOTCH2NL,NOTCH2,RYBP,CLC,ZFR,PTP4A1,C16orf80,NDEL1,RNF114,JMJD6
67	GO:0001701	in utero embryonic development (BP)	9	503	179	34208	0.00140399	0.0217879	UBE2A,MAFG,ZFAND5,ADD1,SRF,ICMT,MAFF,TPM1,ELL
71	GO:0000398	nuclear mRNA splicing, via spliceosome (BP)	20	503	167	34208	7.48467e-13	1.88165e-10	PAPOLA,POLR2D,SRSF3,DGCR14,RBMX,POLR2K,SRSF7,HNRNPA0,AQR,MAGOH,SYF2,SNW1,SRRM1,PRPF4B,TRA2A,TRA2B,DDX39A,SNRPG,ZCCHC8,NAA38
72	GO:0008380	RNA splicing (BP)	29	503	267	34208	6.97575e-17	4.38426e-14	PAPOLA,POLR2D,TARDBP,SRSF3,PPIG,DGCR14,RBMX,POLR2K,SRSF7,HNRNPA0,CDK13,RBM39,AQR,SMNDC1,MAGOH,SYF2,SNW1,GEMIN2,SRRM1,PRPF4B,TRA2A,DDX39A,SNRPG,PRPF39,ZCCHC8,PPP2CA,JMJD6,BCAS2,NAA38
78	GO:0045892	negative regulation of transcription, DNA-dependent (BP)	14	503	401	34208	0.00270872	0.0340486	BCLAF1,ATF3,DEDD,ENO1,JUN,CDKN1B,HDAC4,ID1,RBM15,SNW1,ZNF217,THAP7,YWHAB,CTBP2
79	GO:0042493	response to drug (BP)	11	503	301	34208	0.00532655	0.0499662	FYN,UQCRFS1,BCL2,DDIT3,CDKN1A,JUN,APC,SRP19,GNAS,XBP1,ABCB4
80	GO:0030433	ER-associated protein catabolic process (BP)	5	503	32	34208	9.77585e-05	0.00261452	DERL2,DNAJB2,HSPA5,DERL1,DNAJB9
87	GO:0010467	gene expression (BP)	30	503	408	34208	7.0534e-13	2.21653e-10	TAF9,PAPOLA,POLR2D,RPS28,GARS,EIF3B,SRSF3,NRBF2,RPL15,RBMX,POLR2K,SRSF7,HNRNPA0,GTF2E2,ETF1,MAGOH,SNW1,TCEB1,ELL,NOTCH2,SRRM1,CCNH,GTF2B,EIF2B1,AIMP1,EIF4E,MED7,EIF1AX,EIF3J,SNRPG
93	GO:0008285	negative regulation of cell proliferation (BP)	19	503	341	34208	9.11131e-07	7.15807e-05	EMP3,SMYD2,MDM4,NPM1,CDKN1A,SRF,PPP2R5C,STRN,JUN,DNAJB2,CDKN1B,BTG2,CTH,HDAC4,PPM1D,CGRRF1,NOTCH2,CTBP2,CUL4A
99	GO:0007596	blood coagulation (BP)	20	503	457	34208	1.77287e-05	0.000655439	FYN,GRB2,ITGA4,CDC42,MAFG,RAB27A,SLC7A8,KRAS,HSPA5,RAD51B,MAFF,HPS1,SLC3A2,PRKACB,ITGAL,CAPZB,RHOB,GNAS,WEE1,RAB5A
100	GO:0006366	transcription from RNA polymerase II promoter (BP)	27	503	294	34208	5.25759e-14	2.20293e-11	TAF9,PAPOLA,POLR2D,TARDBP,HSF2,SRSF3,SRF,RBMX,POLR2K,SRSF7,GTF2E2,ECD,ZNF136,PTTG1,MAFF,MAGOH,TCEB1,ELL,COPS2,SRRM1,ZNF141,CCNH,GTF2B,MAX,ATF2,SNRPG,XBP1
103	GO:0045893	positive regulation of transcription, DNA-dependent (BP)	15	503	468	34208	0.00431453	0.0444538	YEATS4,KLF6,DDIT3,TFAM,JUN,PIAS2,SERTAD2,SERTAD3,HDAC4,RLF,ELF1,NFYC,TOPORS,WAC,ZXDC

## Sheet: Pathways_ID2
Id	Items	Items_Details	Support	List size	Reference Support	Reference size	Hyp	Hyp_c	Genes
0	Panther:P00006	Apoptosis signaling pathway	11	662	107	34208	7.57559e-06	0.000209591	FOS,PRKCH,NFKBIA,PRKCQ,CREM,BCL2A1,BID,GZMH,HSPA5,MAP2K3,GZMB
1	Panther:P00052	TGF-beta signaling pathway	6	662	91	34208	0.00854734	0.0337823	FOSL1,CITED2,TGFB1,SMAD3,SMAD7,CREBBP
7	Panther:P00034	Integrin signalling pathway	13	662	157	34208	1.26396e-05	0.000262271	PXN,ACTN1,PIK3R1,ITGA2B,FYN,RAP2B,ARHGAP26,ITGAL,ITGA5,ITGA4,ITGA6,MAP2K3,COL6A2
10	Panther:P00031	Inflammation mediated by chemokine and cytokine signaling pathway	19	662	198	34208	1.26586e-08	1.05066e-06	ARRB2,SOCS3,CCL4,NFKBIA,CCL5,SOCS6,CX3CR1,ITGAL,C5AR1,IL8,CCR1,ARRB1,IFNG,COL6A2,PF4,CXCR2,RHOG,GNA15,PLCB1
11	Panther:P00053	T cell activation	7	662	78	34208	0.000792947	0.00506266	FOS,CD247,PIK3R1,CD28,NFKBIA,LCP2,PRKCQ
12	Panther:P00042	Muscarinic acetylcholine receptor 1 and 3 signaling pathway	5	662	57	34208	0.00488726	0.0213496	PRKCH,GNG11,VAMP3,PRKCQ,GNAQ
14	Panther:P00003	Alzheimer disease-amyloid secretase pathway	5	662	66	34208	0.0090572	0.0313228	PRKCH,PRKCQ,PCSK5,APBA2,ADAM9
16	Panther:P00030	Hypoxia response via HIF activation	3	662	26	34208	0.0134716	0.0414126	PIK3R1,TXN,CREBBP
18	Panther:P00057	Wnt signaling pathway	12	662	280	34208	0.00888938	0.0320791	PRKCH,ARRB2,CTBP2,TCF7L2,PRKCQ,SMARCD3,CSNK1D,GNAQ,CREBBP,ARRB1,GNA15,PLCB1
20	Panther:P00054	Toll receptor signaling pathway	9	662	46	34208	2.09715e-07	8.70317e-06	TLR2,TLR4,NFKBIA,PTGS2,CD14,TLR8,MAP2K3,IRAK3,TNFAIP3
23	Panther:P00046	Oxidative stress response	4	662	50	34208	0.0158542	0.0469964	DUSP3,TXN,DUSP7,DUSP6
24	Panther:P00005	Angiogenesis	11	662	153	34208	0.000205188	0.00212882	PXN,FOS,PRKCH,PIK3R1,SH2D2A,TCF7L2,VEGFA,PRKCQ,JAG1,MAPKAPK3,PDGFC
25	Panther:P00049	Parkinson disease	6	662	86	34208	0.0065331	0.0271124	HCK,FYN,YES1,CSNK1D,STX7,HSPA5
28	Panther:P04391	Oxytocin receptor mediated signaling pathway	5	662	55	34208	0.00419035	0.0204588	PRKCH,VAMP3,PRKCQ,GNAQ,PLCB1
29	Panther:P04374	5HT2 type receptor mediated signaling pathway	6	662	64	34208	0.00148661	0.00881348	PRKCH,GNG11,VAMP3,PRKCQ,GNAQ,PLCB1
31	Panther:P04385	Histamine H1 receptor mediated signaling pathway	4	662	42	34208	0.0086929	0.0327959	PRKCH,PRKCQ,GNAQ,PLCB1
33	Panther:P04394	Thyrotropin-releasing hormone receptor signaling pathway	5	662	57	34208	0.00488726	0.0213496	PRKCH,VAMP3,PRKCQ,GNAQ,PLCB1
35	Panther:P00019	Endothelin signaling pathway	7	662	72	34208	0.000488402	0.00450415	PRKCH,PIK3R1,PRKCQ,PTGS2,GNAQ,PRKAR2B,PLCB1
38	Panther:P00036	Interleukin signaling pathway	9	662	96	34208	0.000104672	0.00144796	CDKN1A,FOS,IL6ST,IRS2,STAT4,IL8,IL2RB,CXCR2,IL13RA1
39	Panther:P04396	Vitamin D metabolism and pathway	3	662	10	34208	0.000782203	0.00590208	RARA,VDR,CYP27A1
43	Panther:P00056	VEGF signaling pathway	7	662	58	34208	0.00012583	0.00149199	PXN,PRKCH,PIK3R1,SH2D2A,VEGFA,PRKCQ,MAPKAPK3
60	Panther:P00035	Interferon-gamma signaling pathway	6	662	29	34208	1.66894e-05	0.000277045	SOCS3,PIAS4,SOCS6,IFNG,IFNGR1,SOCS2
62	Panther:P02771	Pyrimidine Metabolism	2	662	9	34208	0.0123013	0.0392697	CDA,DPYD
63	Panther:P00032	Insulin/IGF pathway-mitogen activated protein kinase kinase/MAP kinase cascade	4	662	30	34208	0.00255375	0.0141307	FOS,INSR,IRS2,MAP2K3
65	Panther:P00011	Blood coagulation	5	662	38	34208	0.000791207	0.00547251	ITGA2B,SERPINB2,PLAUR,SERPINA1,F2R
66	Panther:P00059	p53 pathway	6	662	78	34208	0.00406015	0.021062	CDKN1A,PIK3R1,SUMO3,THBS1,CREBBP,RRM2
76	Panther:P02775	Salvage pyrimidine ribonucleotides	2	662	9	34208	0.0123013	0.0392697	CDA,UPP1
78	Panther:P00015	Circadian clock system	3	662	9	34208	0.000555523	0.00461084	ARNTL,PER1,CSNK1D

## Sheet: Pathways_ID3
Id	Items	Items_Details	Support	List size	Reference Support	Reference size	Hyp	Hyp_c	Genes
0	Panther:P00006	Apoptosis signaling pathway	9	503	107	34208	2.99861e-05	0.000309856	CYCS,ATF2,BCL2,TRADD,IGF2R,ATF3,BAG4,HSPA5,JUN
1	Panther:P00052	TGF-beta signaling pathway	6	503	91	34208	0.00228035	0.00883636	ATF2,RRAS2,JUND,KRAS,FKBP1A,JUN
3	Panther:P00021	FGF signaling pathway	8	503	109	34208	0.000214554	0.0012093	YWHAE,YWHAB,SOS2,KRAS,PPP6C,GRB2,PPP2R5C,PPP2CA
5	Panther:P00018	EGF receptor signaling pathway	10	503	114	34208	7.51186e-06	9.31471e-05	GAB2,RRAS2,YWHAE,YWHAB,SOS2,KRAS,PPP6C,GRB2,PPP2R5C,PPP2CA
6	Panther:P04393	Ras Pathway	9	503	69	34208	7.75681e-07	2.40461e-05	ATF2,SOS2,KRAS,PAK2,SRF,GRB2,CDC42,RHOB,JUN
7	Panther:P00034	Integrin signalling pathway	12	503	157	34208	3.97563e-06	6.16223e-05	ARPC2,SOS2,MAPK6,KRAS,FYN,ARPC5,ITGAL,GRB2,CDC42,ITGA4,RHOB,ARF6
9	Panther:P00016	Cytoskeletal regulation by Rho GTPase	7	503	70	34208	7.6826e-05	0.000529246	TUBB2A,ARPC2,PAK2,ARPC5,CDC42,RHOB,ARHGAP1
10	Panther:P00029	Huntington disease	6	503	126	34208	0.0110002	0.0310006	ARF4,TUBB2A,ARPC5,CDC42,ARF6,JUN
12	Panther:P00031	Inflammation mediated by chemokine and cytokine signaling pathway	12	503	198	34208	4.10362e-05	0.000363464	ARPC2,RRAS2,JUND,KRAS,PAK2,ARPC5,ITGAL,GRB2,CDC42,CAMK2G,PRKACB,JUN
13	Panther:P00053	T cell activation	6	503	78	34208	0.00103072	0.00491574	SOS2,KRAS,PAK2,GRB2,CDC42,JUN
19	Panther:P00054	Toll receptor signaling pathway	4	503	46	34208	0.00462732	0.0168761	NFKBIE,TANK,MYD88,JUN
20	Panther:P00047	PDGF signaling pathway	11	503	128	34208	3.23038e-06	6.67612e-05	GAB2,ERF,ELF1,SOS2,MAPK6,KRAS,SRF,GRB2,RHOB,ARHGAP1,JUN
22	Panther:P00046	Oxidative stress response	8	503	50	34208	6.45585e-07	4.00263e-05	MAX,ATF2,BCL2,DUSP2,DUSP8,DDIT3,DUSP10,JUN
23	Panther:P00005	Angiogenesis	10	503	153	34208	9.52449e-05	0.000590519	NOTCH2,SOS2,MAPK6,KRAS,PAK2,GRB2,RHOB,ARHGAP1,LPXN,JUN
24	Panther:P00049	Parkinson disease	6	503	86	34208	0.0017101	0.00706843	YWHAE,YWHAB,NDUFV2,FYN,HSPA5,PSMA3
30	Panther:P00036	Interleukin signaling pathway	7	503	96	34208	0.000550773	0.00284566	CDKN1B,CDKN1A,SOS2,MAPK6,IL6ST,SRF,GRB2
34	Panther:P00056	VEGF signaling pathway	4	503	58	34208	0.010485	0.0309557	MAPK6,KRAS,ARHGAP1,LPXN
47	Panther:P00032	Insulin/IGF pathway-mitogen activated protein kinase kinase/MAP kinase cascade	3	503	30	34208	0.00955567	0.0296226	SOS2,GRB2,IGF2R
49	Panther:P00059	p53 pathway	5	503	78	34208	0.00590247	0.0192607	CDKN1A,MDM4,PPM1D,SIAH1,PPP2CA
50	Panther:P04398	p53 pathway feedback loops 2	6	503	47	34208	6.3193e-05	0.000489746	CDKN1A,MDM4,PPM1D,SIAH1,KRAS,PPP2CA
51	Panther:P00055	Transcription regulation by bZIP transcription factor	4	503	47	34208	0.00499997	0.0172221	GTF2B,GTF2E2,TAF9,C16orf80
56	Panther:P00023	General transcription regulation	4	503	31	34208	0.0010609	0.00469827	GTF2B,GTF2E2,TAF9,C16orf80
60	Panther:P00022	General transcription by RNA polymerase I	2	503	14	34208	0.0174694	0.0470914	POLR1D,POLR2K
